# Supplementary material for: Defective folate metabolism causes germline epigenetic instability and distinguishes Hira as a phenotype inheritance biomarker
Source: Nat Commun. 2021 Jun 17;12:3714. doi: 10.1038/s41467-021-24036-5 (PMC8211854; doi:10.1038/s41467-021-24036-5)
Supplement: Supplementary file 4 — Source Data [file 41467_2021_24036_MOESM4_ESM.xlsx]

## Sheet: Figure 1b
Figure 1b	SNPs and SVs counts
	Embryos				Embryos
	C57Bl/6J	Mtrr^gt/gt			C57Bl/6J	Mtrr^gt/gt
SNPs	4307	4669		SVs	265	288
	5434	5634			419	400
		5605				358
		4920				193
		4896				259
		5106				307
mean	4870.5	5138.33		mean	342	300.833
sd	796.909	397.788		sd	108.894	73.0518

## Sheet: Figure 1d
Figure 1d	RNA expression by RT-qPCR
Gene	Embryo at E10.5								Gene	Placentas at E10.5								Gene	Adult testis
	2^(-ΔΔCt) values				Normalized data (plotted)					2^(-ΔΔCt) values				Normalized data (plotted)					2^(-ΔΔCt) values				Normalized data (plotted)
	C57Bl/6J	129P2Ola/Hsd	Mtrr^gt/gt		C57Bl/6J	129P2Ola/Hsd	Mtrr^gt/gt			C57Bl/6J	129P2Ola/Hsd	Mtrr^gt/gt		C57Bl/6J	129P2Ola/Hsd	Mtrr^gt/gt			C57Bl/6J	129P2Ola/Hsd	Mtrr^gt/gt		C57Bl/6J	129P2Ola/Hsd	Mtrr^gt/gt
Gas1	0.549681	0.614152	0.89606		0.485983	0.542982	0.792222		Tpbpa	0.683612	0.844547	1.17793		0.646212	0.798342	1.64727		Hsd17b3	0.964598	1.4025	1.46713		0.952635	1.38511	1.44894
	1.11858	1.99538	1.03288		0.988955	1.76415	0.913184			1.86122	0.740335	1.74261		1.75939	0.699831	0.737175			1.20832	1.17121	1.35004		1.19333	1.15668	1.33329
	1.62638	0.640232	0.841868		1.43791	0.56604	0.744311			1.23649	1.12214	0.77984		1.16884	1.06075	0.986286			1.01607	1.69114	0.991717		1.00347	1.67017	0.979417
	0.987373	0.908568	1.11858		0.872954	0.803281	0.988955			0.920985	1.42528	1.04337		0.870598	1.34731	0.817946			1.11961	2.6081	1.88296		1.10573	2.57576	1.8596
	1.17419	1.42076	0.616284		1.03812	1.25612	0.544867			0.85931	0.956774	0.865287		0.812296	0.904428	1.66449			0.75419	1.62225	1.44694		0.744837	1.60214	1.42899
	1.33022	1.09177	0.844791		1.17607	0.965252	0.746895			0.97013	1.05793	1.76082		0.917054	1.00005	0.586449					1.69702				1.67597
										0.642269		0.620391		0.60713		0.955997
										1.289		1.01133		1.21848		0.403343
mean	1.13107	1.11181	0.891743		1	0.982972	0.788406		mean	1.05788	1.0245	1.1252		1	0.968451	0.974869		mean	1.01256	1.69904	1.47263		1	1.67797	1.45437
sd	0.359353	0.526861	0.174334		0.31771	0.465807	0.154132		sd	0.398094	0.240416	0.422461		0.376315	0.227263	0.460872		sd	0.172373	0.547469	0.305193		0.170235	0.54068	0.301408
	2^(-ΔΔCt) values				Normalized data (plotted)					2^(-ΔΔCt) values				Normalized data (plotted)					2^(-ΔΔCt) values				Normalized data (plotted)
	C57Bl/6J	129P2Ola/Hsd	Mtrr^gt/gt		C57Bl/6J	129P2Ola/Hsd	Mtrr^gt/gt			C57Bl/6J	129P2Ola/Hsd	Mtrr^gt/gt		C57Bl/6J	129P2Ola/Hsd	Mtrr^gt/gt			C57Bl/6J	129P2Ola/Hsd	Mtrr^gt/gt		C57Bl/6J	129P2Ola/Hsd	Mtrr^gt/gt
Ptch1	0.935624	0.694478	0.687294		0.949051	0.704444	0.697158		Cts8	0.883851	1.79238	1.20738		0.862732	1.74955	1.17853		Srd5a1	0.703197	1.6783	0.931095		0.678184	1.6186	0.897975
	1.09733	0.89751	1.22179		1.11308	0.91039	1.23933			0.589219	1.88802	1.23703		0.57514	1.84291	1.20747			1.3632	1.22434	1.28076		1.31471	1.18079	1.2352
	1.23885	1.51467	0.99585		1.25663	1.5364	1.01014			1.11874	1.22848	1.32122		1.09201	1.19913	1.28965			1.27633	1.04391	1.15429		1.23093	1.00678	1.11323
	0.721464	1.08222	0.837407		0.731818	1.09776	0.849424			1.06945	0.984099	0.756219		1.0439	0.960584	0.738149			1.09581	1.61552	1.53901		1.05683	1.55806	1.48426
	1.08975	0.891311	0.716481		1.10539	0.904102	0.726763			0.927793	0.980694	0.460692		0.905624	0.957261	0.449684			0.745872	1.2033	1.49692		0.719341	1.1605	1.44368
	1.04174	1.26488	0.891311		1.05669	1.28303	0.904102			1.23275	0.984099	0.224825		1.20329	0.960584	0.219453
	0.741747	1.28699			0.752392	1.30546				1.26302		1.33967		1.23284		1.30766
	1.02031				1.03495					1.11101				1.08447
mean	0.985852	1.09029	0.891689		1	1.10594	0.904486		mean	1.02448	1.30963	0.93529		1	1.27834	0.912942		mean	1.03688	1.35307	1.28041		1	1.30495	1.23487
sd	0.178707	0.283654	0.197606		0.181271	0.287724	0.200441		sd	0.219496	0.42292	0.454535		0.214251	0.412815	0.443674		sd	0.301383	0.278045	0.250838		0.290662	0.268155	0.241916
	2^(-ΔΔCt) values				Normalized data (plotted)					2^(-ΔΔCt) values				Normalized data (plotted)					2^(-ΔΔCt) values				Normalized data (plotted)
	C57Bl/6J	129P2Ola/Hsd	Mtrr^gt/gt		C57Bl/6J	129P2Ola/Hsd	Mtrr^gt/gt			C57Bl/6J	129P2Ola/Hsd	Mtrr^gt/gt		C57Bl/6J	129P2Ola/Hsd	Mtrr^gt/gt			C57Bl/6J	129P2Ola/Hsd	Mtrr^gt/gt		C57Bl/6J	129P2Ola/Hsd	Mtrr^gt/gt
Nsun2	0.720465	0.681601	0.498961		0.770577	0.72901	0.533667		Uqcrb	0.876172	1.90433	1.63499		0.865307	1.88072	1.32869		Nsun2	0.748462	1.44093	0.813379		0.702814	1.35305	0.763772
	1.15029	0.868742	0.997923		1.2303	0.929168	1.06733			1.20104	1.84585	1.71628		1.18615	1.82296	1.695			1.41128	0.642603	0.804966		1.3252	0.603412	0.755872
	0.984184	1.33515	1.10343		1.05264	1.42802	1.18018			0.876172	1.48894	1.39405		0.865307	1.47048	1.37677			1.56049	0.84792	1.47121		1.46532	0.796207	1.38148
	1.13053	0.516557	0.782954		1.20917	0.552486	0.837413			0.894582	1.44823	1.44823		0.883489	1.43027	1.43027			0.99447	1.07699	1.63807		0.933819	1.0113	1.53817
	1.08448	0.772175	0.700764		1.15991	0.825884	0.749506			1.16013	1.32803	0.792392		1.14574	1.31156	0.782565			0.61005	0.890076	1.35849		0.572844	0.835791	1.27563
	0.622869	0.555554	0.553632		0.666192	0.594196	0.59214			0.849264	1.3007	0.797903		0.838733	1.28457	0.788009					1.18674				1.11436
	0.691116				0.739187					1.23053		1.68096		1.21528		1.66012
	1.09581				1.17203							1.51497				1.49618
mean	0.934968	0.788296	0.772945		1	0.843127	0.826707		mean	1.01256	1.55268	1.37247		1	1.53342	1.3197		mean	1.06495	0.979703	1.21214		1	0.919953	1.13821
sd	0.219784	0.298387	0.240131		0.235072	0.319141	0.256833		sd	0.174453	0.26021	0.37329		0.172289	0.256983	0.353482		sd	0.411573	0.300512	0.345079		0.386472	0.282185	0.324033
										2^(-ΔΔCt) values				Normalized data (plotted)
										C57Bl/6J	129P2Ola/Hsd	Mtrr^gt/gt		C57Bl/6J	129P2Ola/Hsd	Mtrr^gt/gt
									Nsun2	0.527594	1.79938	1.3449		0.508327	1.73367	1.38032
										1.20372	0.854114	1.55025		1.15976	0.822922	1.49364
										1.4871	0.854114	1.19541		1.43279	0.822922	1.15175
										0.947698	1.08485	1.16675		0.913089	1.04523	1.12414
										1.05519	1.51835	0.977725		1.01665	1.4629	0.942018
										0.89969	0.777816	1.2163		0.866834	0.74941	1.17188
										1.2079		2.39081		1.16379		2.3035
										0.974342		1.17487		0.938759		1.13196
									mean	1.0379	1.1481	1.37713		1	1.10618	1.3374
									sd	0.280348	0.418381	0.441125		0.27011	0.403102	0.425184

## Sheet: Figure 1e
Figure 1e	RNA expression by RT-qPCR
	Adult liver							Placenta at E10.5
Gene	2^(-ΔΔCt) values			Normalized data (plotted)			Gene	2^(-ΔΔCt) values				Normalized data (plotted)
	C57Bl/6J	Mtrr^gt/gt		C57Bl/6J	Mtrr^gt/gt			C57Bl/6J	Mtrr^gt/gt (normal)	Mtrr^gt/gt (severely affected)		C57Bl/6J	Mtrr^gt/gt (normal)	Mtrr^gt/gt (severely affected)
IAP-GAG	1.42961	1.33851		1.31288	1.22922		IAP-GAG	1.00995	1.2094	0.749648		0.997649	1.19466	0.740517
	0.787649	1.00391		0.723336	0.921936			0.926129	1.04557	0.888403		0.914848	1.03283	0.877581
	0.605259	1.48003		0.555839	1.35918			0.932571	1.39405	0.913379		0.921211	1.37707	0.902253
	0.907912	1.70601		0.83378	1.56671			0.823183	1.01346	0.955472		0.813156	1.00111	0.943833
	1.54824	1.559		1.42182	1.43171			1.33264	0.809042	1.6237		1.31641	0.799187	1.60392
	1.98017	2.40431		1.81849	2.208			0.897688	0.704312	0.945589		0.886753	0.695732	0.934071
	0.709869	1.24887		0.651907	1.1469			1.16416	1.46336	1.2434		1.14998	1.44554	1.22825
	0.742583	1.6084		0.68195	1.47707				1.3007	1.3701			1.28485	1.35342
mean	1.08891	1.54363		1	1.41759		mean	1.01233	1.11749	1.08621		1	1.10387	1.07298
sd	0.498921	0.413328		0.458183	0.379579		sd	0.177185	0.272548	0.296006		0.175026	0.269228	0.292401
	2^(-ΔΔCt) values			Normalized data (plotted)				2^(-ΔΔCt) values				Normalized data (plotted)
	C57Bl/6J	Mtrr^gt/gt		C57Bl/6J	Mtrr^gt/gt			C57Bl/6J	Mtrr^gt/gt (normal)	Mtrr^gt/gt (severely affected)		C57Bl/6J	Mtrr^gt/gt (normal)	Mtrr^gt/gt (severely affected)
IAP-3'LTR	0.940745	0.733313		0.913225	0.677852		IAP-3'LTR	1.11177	1.17924	0.612532		1.09044	1.15661	0.60078
	0.947288	1.15869		0.919577	1.07106			1.19156	1.65618	0.878343		1.1687	0.98617	0.861492
	0.793815	1.10765		0.770594	1.02388			0.764642	1.04816	1.01597		0.749972	1.6244	0.996477
	0.748397	1.19127		0.726504	1.10117			1.23359	1.06279	0.621083		1.20992	1.02805	0.609167
	1.10334	1.11149		1.07106	1.02743			1.02659	0.616793	0.754115		1.00689	1.0424	0.739647
	1.68398	1.22476		1.63472	1.13213			1.10027	1.27709	0.595782		1.07916	0.604959	0.584352
	0.927793	1.0811		0.900653	0.999337			0.708509	1.00546	1.29491		0.694915	1.25259	1.27007
	1.09572	0.606046		1.06366	0.560211
mean	1.03013	1.02679		1	0.949135		mean	1.01956	1.12082	0.824677		1	1.09931	0.808855
sd	0.292214	0.227866		0.283666	0.210633		sd	0.205018	0.313698	0.259623		0.201085	0.307679	0.254642
	2^(-ΔΔCt) values			Normalized data (plotted)				2^(-ΔΔCt) values				Normalized data (plotted)
	C57Bl/6J	Mtrr^gt/gt		C57Bl/6J	Mtrr^gt/gt			C57Bl/6J	Mtrr^gt/gt (normal)	Mtrr^gt/gt (severely affected)		C57Bl/6J	Mtrr^gt/gt (normal)	Mtrr^gt/gt (severely affected)
SINEB1	1.46155	1.44393		1.33523	1.31913		SINEB1	1.45649	1.23756	0.485485		1.41993	1.20649	0.473298
	0.977725	1.92519		0.893219	1.75879			1.04427	0.509622	0.715736		1.01806	0.496829	0.697769
	0.442117	0.933033		0.403904	0.85239			0.701007	0.87206	0.667806		0.683409	0.850169	0.651041
	0.756546	1.61328		0.691157	1.47385			0.890384	0.53868	0.433018		0.868033	0.525157	0.422148
	1.69643	0.867539		1.5498	0.792557			0.931418	0.529426	0.805245		0.908036	0.516135	0.785031
	1.23328	0.752623		1.12669	0.687574			1.13092	0.394337	0.61664		1.10253	0.384437	0.60116
		0.939523			0.858319				0.452974	0.59152			0.441603	0.576671
		0.389582			0.355911
mean	1.09461	1.10809		1	1.01232		mean	1.02575	0.647809	0.616493		1	0.631546	0.601017
sd	0.462549	0.506415		0.42257	0.462645		sd	0.256759	0.301475	0.128815		0.250313	0.293907	0.125581
	2^(-ΔΔCt) values			Normalized data (plotted)				2^(-ΔΔCt) values				Normalized data (plotted)
	C57Bl/6J	Mtrr^gt/gt		C57Bl/6J	Mtrr^gt/gt			C57Bl/6J	Mtrr^gt/gt (normal)	Mtrr^gt/gt (severely affected)		C57Bl/6J	Mtrr^gt/gt (normal)	Mtrr^gt/gt (severely affected)
LINE-Orf2	1.14572	0.914624		1.0529	0.840529		LINE-Orf2	0.987943	1.32639	0.802459		0.984416	1.32165	0.799594
	0.613974	2.55133		0.564236	2.34464			0.991373	1.06992	1.23328		0.987834	1.0661	1.22888
	0.777142	1.65433		0.714185	1.52031			1.01924	0.785945	1.53421		1.01561	0.783139	1.52874
	0.67889	1.41054		0.623892	1.29627			0.86304	1.07736	0.896577		0.859959	1.07351	0.893376
	2.1454	2.72499		1.9716	2.50423			1.00521	1.0087	1.0299		1.00162	1.0051	1.02622
	0.933842	1.7916		0.85819	1.64646			1.15469	1.07736	0.937896		1.15056	1.07351	0.934547
	1.53289	1.77923		1.40871	1.63509					1.03347				1.02978
	0.877366	0.835812		0.806289	0.768102					0.926588				0.92328
mean	1.08815	1.70781		1	1.56946		mean	1.00358	1.05761	1.0493		1	1.05384	1.04555
sd	0.517714	0.680237		0.475773	0.62513		sd	0.0929794	0.172838	0.233404		0.0926474	0.172221	0.232571
	2^(-ΔΔCt) values			Normalized data (plotted)				2^(-ΔΔCt) values				Normalized data (plotted)
	C57Bl/6J	Mtrr^gt/gt		C57Bl/6J	Mtrr^gt/gt			C57Bl/6J	Mtrr^gt/gt (normal)	Mtrr^gt/gt (severely affected)		C57Bl/6J	Mtrr^gt/gt (normal)	Mtrr^gt/gt (severely affected)
LINE-5'UTR	0.885384	0.855224		0.83989	0.81128		LINE-5'UTR	0.946468	0.930208	0.586672		1.01652	0.999055	0.630093
	0.834726	1.04201		0.791836	0.988472			0.898522	0.949753	0.936678		0.965024	1.02005	1.00601
	0.747101	1.29179		0.708713	1.22542			0.95968	1.04292	0.901641		1.03071	1.12011	0.968374
	0.666361	1.07131		0.632121	1.01626			1.11777	0.963012	0.671577		1.2005	1.03429	0.721283
	1.42838	1.43333		1.35498	1.35969			0.867539	0.829679	1.24455		0.931748	0.891086	1.33666
	1.74639	1.59038		1.65665	1.50866			1.05748	0.722277	0.823948		1.13574	0.775735	0.884931
	0.864163	1.24347		0.819759	1.17958			0.920586	0.898522	0.973076		0.988722	0.965024	1.0451
	1.26083	0.639216		1.19605	0.606371			0.680657		0.646176		0.731035		0.694002
mean	1.05417	1.14584		1	1.08697		mean	0.931087	0.905195	0.84804		1	0.972192	0.910806
sd	0.381602	0.309046		0.361994	0.293166		sd	0.130824	0.103382	0.215263		0.140506	0.111034	0.231195

## Sheet: Figure 2a
Figure 2a	Global DNA methylation in sperm - mass spectrometry
	Ratio of 5mC to C (each pool had sperm from 3 males/genotype)						Ratio of 5hmC to C (each pool had sperm from 3 males/genotype)
	C57Bl/6J	Mtrr^+/+	Mtrr^+/gt	Mtrr^gt/gt			C57Bl/6J	Mtrr^+/+	Mtrr^+/gt	Mtrr^gt/gt
pool 1	0.0357876	0.031977	0.033399	0.0326544		pool 1	0.000116667	0.000106667	0.000123333	0.00012
pool 2	0.0333757	0.0342462	0.0347651	0.035423		pool 2	0.000113333	0.000123333	0.000116667	0.00012
pool 3	0.0348876	0.0356829	0.0335507	0.031036		pool 3	0.00012	0.000113333	0.00012	0.00011
mean	0.0346836	0.0339687	0.0339049	0.0330378		mean	0.000116667	0.000114444	0.00012	0.000116667
sd	0.00121883	0.00186846	0.000748773	0.00221852		sd	3.3335e-06	8.3884e-06	3.333e-06	5.7735e-06

## Sheet: Figure 2d
Figure 2d	Bisulfite pyrosequencing in sperm
DMR 29		Adult sperm C57Bl/6J						Adult sperm Mtrr^+/+
		% methylation	sd	technical replicates	biological replicates			% methylation	sd	technical replicates	biological replicates
	CpG1	43.7333	4.6173	3			CpG1	55.8733	1.92006	3
		40.39	2.99932	3				58.61	1.54165	3
		42.65	2.39025	3				60.38	3.05501	3
		38.5233	3.78447	3				59.7933	5.68269	3
		39.1775	2.88632	3				53.6133	16.5269	3
		39.48	1.5025	3				55.9	1.74451	3
		43.5633	4.5367	3				63.5	0.83863	3
		41.35	1.35764	2				59.2433	4.2899	3
	Data plotted	41.1084	2.03296		8		Data plotted	58.3642	3.12051		8
	CpG2	78.1633	3.73982	3			CpG2	88.16	2.93655	3
		75.2367	1.52225	3				87.0167	0.265016	3
		76.4433	1.60827	3				89.9367	0.624286	3
		77.4667	5.18252	3				89.1867	2.42141	3
		74.81	1.10892	3				85.7367	2.43792	3
		77.7933	1.31474	3				89.18	2.82369	3
		76.8033	2.57483	3				87.05	3.78085	3
		76.24	4.11538	2				88.3133	3.22101	3
	Data plotted	76.6196	1.1877		8		Data plotted	88.0725	1.39515		8
DMR E114		Adult sperm C57Bl/6J						Adult sperm Mtrr^+/gt
		% methylation	sd	technical replicates	biological replicates			% methylation	sd	technical replicates	biological replicates
	CpG1						CpG1
		9.53667	0.253246	3				32.67	6.98621	3
		5.85333	1.19509	3				29.75	8.58067	3
		4.68667	4.13494	3				31.24	3.13955	3
		8.94	4.97605	3				37.6867	4.8297	3
		11.45	3.32068	3				39.6767	4.52394	3
		5.46667	1.48113	3
	Data plotted	7.65556	2.69962		6		Data plotted	34.2047	4.27363		5
	CpG2	17.1167	7.76808	3			CpG2	44.395	3.9103	3
		20.6867	12.7248	3				32.5267	7.05273	3
		8.39667	1.49296	3				45.93	2.05061	3
		19.5933	1.45005	3				46.99	12.265	3
		19.6167	1.2108	3				49.2667	5.5377	3
		9.16333	1.11469	3
	Data plotted	15.7622	5.53923		6		Data plotted	43.8217	6.55815		5
	CpG3	19.7267	7.73503	3			CpG3	42.515	5.32451	3
		21.9133	14.7562	3				38.57	5.55092	3
		10.02	3.15392	3				39.465	3.9103	3
		17.46	2.61092	3				38.3533	3.45856	3
		17.2167	4.31013	3				48.25	8.82007	3
		8.34667	0.940762	3
	Data plotted	15.7806	5.41318		6		Data plotted	41.4307	4.15922		5
DMR 282		Adult sperm C57Bl/6J						Adult sperm Mtrr^gt/gt
		% methylation	sd	technical replicates	biological replicates			% methylation	sd	technical replicates	biological replicates
	CpG1	11.4533	3.17883	3			CpG1	59.9333	1.6339	3
		14.27	0.832646	3				60.68	8.845	3
		15.105	0.205061	3				65.5867	5.59225	3
		14.58	1.48987	3				69.7733	12.7521	3
		10.29	4.2188	3				68.1633	0.51984	3
		12.76	1.1985	3				61.19	7.2196	3
		15.0233	1.26895	3				57.9367	0.31974	3
		14.26	4.57064	3
	Data plotted	13.4677	1.78348		8		Data plotted	63.8883	4.66455		7
	CpG2	7.05333	2.35886	3			CpG2	53.1933	1.10528	3
		9.06333	0.644851	3				53.2167	4.4658	3
		8.44	0.339411	3				60.2667	1.54303	3
		8.31667	1.29342	3				62.2	17.6382	3
		6.58333	2.62645	3				62.2133	6.71671	3
		8.23333	0.990067	3				59.9233	5.16005	3
		9.89	1.77305	3				50.9867	1.94073	3
		9.61667	2.86734	3
	Data plotted	8.39958	1.15205		8		Data plotted	58.1345	4.82054		7
	CpG3	9.42333	4.04783	3			CpG3	58.4433	1.16749	3
		11.1333	1.385	3				58.01	3.39227	3
		11.915	1.9304	3				62.2533	5.33166	3
		10.5633	1.75571	3				65.265	1.98697	3
		10.77	3.28638	3				65.1467	1.94839	3
		12.4133	0.570731	3				61.8267	3.743	3
		12.8967	1.16732	3				55.9067	0.468224	3
		11.6633	6.06376	3
	Data plotted	11.3473	1.11191		8		Data plotted	61.4014	3.78298		7
	CpG4	10.59	0.855804	3			CpG4	55.2367	0.263122	3
		11.2033	1.35079	3				56.7533	5.09084	3
		12.075	0.0353553	3				62.6767	5.38363	3
		10.2833	0.21362	3				68.33	12.2612	3
		9.10667	3.07523	3				61.11	4.44616	3
		9.77333	1.68968	3				56.0133	5.32111	3
		12.1733	0.601775	3				54.1567	1.48143	3
		12.6533	4.24307	3
	Data plotted	10.9823	1.25788		8		Data plotted	59.84	5.25758		7
	CpG5	7.27667	1.7633	3			CpG5	48.3333	0.915442	3
		6.69	2.91861	3				49.41	4.33085	3
		7.26	0.367696	3				52.7367	4.65848	3
		6.21	1.3061	3				53.785	5.67807	3
		5.55	2.89746	3				53.7733	6.69419	3
		6.71667	1.60787	3				54.3067	3.99625	3
		7.92667	1.53142	3				44.94	1.74846	3
		6.29333	5.91174	3
	Data plotted	6.74042	0.743173		8		Data plotted	51.4919	3.66599		7
DMR 185		Adult sperm C57Bl/6J						Adult sperm Mtrr^gt/gt
		% methylation	sd	technical replicates	biological replicates			% methylation	sd	technical replicates	biological replicates
	CpG1	52.78	6.21473	3			CpG1	20.53	1.54476	3
		48.9167	4.22701	3				24.6467	1.19442	3
		48.37	4.69519	2				28.59	4.81725	3
		54.2067	7.32598	3				25.4067	1.69665	3
		55.6675	2.01257	3				20.1533	1.82226	3
		54.0133	0.982158	3				26.0567	4.46231	3
		51.6633	3.285	3				18.7067	2.616	3
		54.0233	4.01846	3
	Data plotted	52.4551	2.6245		8		Data plotted	23.4414	3.65987		7
	CpG2	51.62	10.8957	3			CpG2	24.7467	0.719328	3
		53.0433	4.86878	3				27.7267	1.1784	3
		49.19	2.17789	2				33.05	5.10585	3
		55.8833	7.06436	3				26.9633	3.96777	3
		54.9933	2.74622	3				22.5233	2.31399	3
		53.16	1.22192	3				29.7467	1.37914	3
		52.91	2.93312	3				22.3167	4.00088	3
		54.2667	5.36275	3
	Data plotted	53.1333	2.07727		8		Data plotted	26.7248	3.89866		7
	CpG3	47.1367	7.26516	3			CpG3	27.5967	1.84641	3
		50.2967	3.62235	3				33.16	2.09545	3
		46.84	5.81242	2				31.9	4.54606	3
		53.1833	5.43241	3				27.28	5.83208	3
		54.9967	1.33994	3				27.06	5.29635	3
		53.6633	0.200333	3				29.61	4.91916	3
		52.2333	2.61068	3				26.1733	1.9884	3
		52.1633	3.71216	3
	Data plotted	51.3142	2.99151		8		Data plotted	28.9686	2.66965		7
	CpG4	46.0433	7.02863	3			CpG4	18.3667	0.90401	3
		45.4	2.47411	3				20.85	1.72988	3
		41.13	0.226274	2				21.7833	4.17738	3
		49.8267	6.32851	3				22.0333	1.74921	3
		50.1933	1.43057	3				17.4867	1.38479	3
		46.91	0.738986	3				23.6767	3.96989	3
		46.79	2.93389	3				15.1333	1.81704	3
		48.3467	3.65664	3
	Data plotted	46.83	2.87238		8		Data plotted	19.9043	3.00444		7

## Sheet: Figure 3a
Figure 3a	Bisulfite pyrosequencing
DMR A10 (Hira)		Adult sperm C57Bl/6J					Adult sperm F0 Mtrr^+/gt
		% methylation	sd	technical replicates	biological replicates			% methylation	sd	technical replicates	biological replicates
	CpG1	1.15	1.62635	3			CpG1	26.9633	10.208	3
		12.14	5.40011	3				71.04		2
		14.8233	9.43973	3				10.815	11.1935	3
	data plotted	10.2733	0.982587		3		data plotted	51.9222	13.8651		3
	CpG2	8.03	6.46296	3			CpG2	31.3067	14.6408	3
		12.27	2.73128	3				73		2
		11.4833	10.4094	3				18.61	1.35764	3
	data plotted	10.4578	1.64232		3		data plotted	53.1333	11.5483		3
	CpG3	7.23	3.06884	3			CpG3	37.2867	14.827	3
		15.67	3.40366	3				72.02		2
		11.515	16.2847	3				19.215	5.14067	3
	data plotted	14.75	0.769942		3		data plotted	56.1683	13.9222		3
	CpG4	1.99	2.81428	3			CpG4	39.8133	13.1146	3
		11.3833	0.630582	3				74.42		2
		16.015	22.6486	3				17.71	2.54558	3
	data plotted	11.5344	1.23389		3		data plotted	46.5906	11.5651		3
	CpG5	2.26	3.19612	3			CpG5	41.4733	11.8999	3
		11.2967	3.79424	3				72.03		2
		11.925	16.8645	3				16.25	2.37588	3
	data plotted	12.8222	1.02491		3		data plotted	46.8928	15.2005		3
DMR A10 (Hira)		Embryos (E10.5) C57Bl/6J						Embryos (E10.5) F1 Mtrr^+/+ (phenotypically normal)
		% methylation	sd	technical replicates	biological replicates			% methylation	sd	technical replicates	biological replicates
	CpG1	81.0633	1.12647	3			CpG1	78.5267	3.43221	3
		78.7667	2.72783	3				77.2367	2.78884	3
		78.2167	2.3421	3				80.3333	3.54731	3
		77.9133	4.16233	3				83.625	2.97692	3
		82.8433	0.929319	3				80.5933	1.16865	3
	data plotted	79.7607	2.1204		5		data plotted	80.063	2.41819		5
	CpG2	82.1033	6.13088	3			CpG2	78.255	3.75474	3
		81.7833	1.77967	3				83.8833	4.64362	3
		75.905	1.0253	3				76.49	5.19016	3
		78.67	6.65796	3				82.89	0.226274	3
		85.57	2.64789	3				79.6233	2.96071	3
	data plotted	80.8063	3.67138		5		data plotted	80.2283	3.10961		5
	CpG3	75.515	0.26163	3			CpG3	79.81	1.13137	3
		83.31	8.81055	3
		77.805	1.49199	3				79.915	0.855599	3
								76.785	1.60513	3
								82.0333	5.69411	3
	data plotted	78.8767	4.00648		3		data plotted	79.6358	2.15897		4
	CpG4	74.0333	2.94363	3			CpG4	75.565	4.39113	3
		75.3467	2.21609	3				69.3667	5.25972	3
		72.9	0.0848528	3				74.61	2.94156	3
		70.21	2.46024	3				78.315	1.15258	3
		80.26	2.18165	3				76.4167	3.95522	3
	data plotted	74.55	3.71025		5		data plotted	74.8547	3.35769		5
	CpG5	56.845	6.65388	3			CpG5	68.43	4.58205	3
		56.78	1.08894	3				67.495	2.60922	3
								69.86	1.72534	3
								74.6933	1.78554	3
	data plotted	56.8125	0.0459619		2		data plotted	70.1196	3.20051		4
DMR A10 (Hira)		Placentas (E10.5) C57Bl/6J						Placentas (E10.5) F1 Mtrr^+/+ (phenotypically normal)
		% methylation	sd	technical replicates	biological replicates			% methylation	sd	technical replicates	biological replicates
	CpG1	76.9133	5.22461	3			CpG1	74.0633	5.74792	3
		80.865	3.50018	3				69.81	5.62932	3
		79.0167	3.07776	3				74.6033	2.44557	3
		82.7167	1.62927	3				73.6933	4.44956	3
		74.3133	4.64931	3				79.08	0.3995	3
		76.075	8.47821	3				80.56	2.41831	3
								78.4733	6.04277	3
	data plotted	78.3231	3.1367		6		data plotted	75.7548	3.77082		7
	CpG2	74.6333	5.5731	3			CpG2	72.35	4.37878	3
		74.915	7.62968	3				68.9133	6.69853	3
		76.3233	6.62391	3				72.6667	2.76171	3
		77.8133	4.08255	3				72.86	5.76089	3
		69.3367	7.20279	3				75.2333	4.47735	3
		71.165	6.58316	3				78.35	2.30517	3
								72.3067	6.66541	3
	data plotted	74.7925	2.90381		6		data plotted	73.24	2.91381		7
	CpG3	70.6167	9.03096	3			CpG3	73.2733	4.75197	3
		81.17	4.20021	3				62.0233	4.57214	3
		78.8767	4.09176	3				69.175	3.01935	3
		72.65	7.05288	3				72.5667	5.50694	3
		66.5567	8.30995	3				73.9333	2.69689	3
		66.235	9.59544	3				71.335	2.35467	3
								80.36	5.79552	3
	data plotted	75.2778	6.24268		6		data plotted	71.8095	5.52679		7
	CpG4	63.4433	13.3357	3			CpG4	60.3467	4.84001	3
		65.485	9.5813	3				54.9433	7.55405	3
		70.32	1.70432	3				65.37	1.28693	3
		65.2833	6.5525	3				60.4567	10.0267	3
		59.24	4.49129	3				68.82	5.44361	3
		57.69	2.67286	3				70.7	10.352	3
								64.5267	9.43953
	data plotted	66.7792	6.11417		6		data plotted	63.5948	5.43219		7
	CpG5	64.6767	10.5505	3			CpG5	64.4	5.1346	3
		65.805	18.505	3				54.77	8.42483	3
		68.1667	4.1177	3				62.655	0.954594	3
		64.4733	1.89674	3				66.12	5.48577	3
		62.0533	8.44842	3				62.5167	7.88001	3
		64.645	5.70635	3				64.915	5.05581	3
								53.2067	5.89773
	data plotted	66.3881	3.86412		6		data plotted	61.2262	5.12074		7
DMR A10 (Hira)		Embryos (E10.5) C57Bl/6J						Embryos (E10.5) F2 Mtrr^+/+ (phenotypically normal)						Embryos (E10.5) F2 Mtrr^+/+ (severely affected)
		% methylation	sd	technical replicates	biological replicates			% methylation	sd	technical replicates	biological replicates			% methylation	sd	technical replicates	biological replicates
	CpG1	84.41	4.02613	3			CpG1	83.4367	2.53074	3			CpG1	80.2467	2.10155	3
		81.44	0.268701	3				83.2667	2.10583	3				77.5867	5.92602	3
		81.8933	2.61399	3				84.8067	0.565892	3				80.65	1.96296	3
		75.7033	1.68352	3				85.62	2.46453	3				82.0067	1.38839	3
		78.9	1.97502	3				74.14	2.5348	3				76.4133	4.38845	3
	data plotted	80.4693	3.30441		5		data plotted	82.254	4.6397		5		data plotted	79.3807	2.30654		5
	CpG2	84.6533	8.59399	3			CpG2	85.2467	8.68338	3			CpG2	77.3767	6.18105	3
		83.62	5.54751	3				85.49	9.0276	3				81.1867	4.83477	3
		79.29	3.90323	3				85.8733	8.11462	3				85.0933	8.06196	3
		79.74	8.14733	3				85.1133	2.30122	3				81.215	0.487904	3
		86.6133	8.13684	3				82.7233	6.92562	3				79.96	8.14095	3
	data plotted	82.7833	3.17534		5		data plotted	84.8893	1.24484		5		data plotted	80.9663	2.78572		5
	CpG3	75.62	1.86676	3			CpG3	81.64	3.37997	3			CpG3	86.5967	13.9211	3
		86.24	12.8269	3										84.71	8.7257	3
		79.855	0.190919	3				84.645	6.92258	3
		86.8967	14.0977	3				84.145	5.83363	3				78.565	2.79307	3
								80.005	11.8582	3
	data plotted	82.1529	5.39033		4		data plotted	82.6088	2.17749		4		data plotted	83.2906	4.19977		3
	CpG4	72.13	3.45461	3			CpG4	77.795	1.35057	3			CoG4	75.2933	3.71029	3
		73.5133	8.44027	3				75.5133	1.99018	3				73.97	3.46482	3
		75.615	2.69408	3				77.08	5.78137	3				75.02	3.74769	3
		69.46	3.01227	3				77.5	4.45477	3				76.26	1.21622	3
		63.4133	8.5753	3				67.7233	3.84534	3				69.8633	6.10267	3
	data plotted	70.8263	4.70824		5		data plotted	75.1223	4.22868		5		data plotted	74.0813	2.49502		5
	CpG5	61.29	3.46482	3			CpG5	70.645	2.86378	3			CpG5	71.035	19.1414	3
		68.555	5.01339	3										72.115	6.30032	3
		65.145	2.41123	3				77.91	8.54185	3
		70.335	4.80126	3				66.265	3.74059	3				69.38	3.5921	3
								80.69	14.4255	3
	data plotted	66.3312	3.99151		4		data plotted	73.8775	6.60985		4		data plotted	70.8433	1.37754		3
DMR A10 (Hira)		Placentas (E10.5) C57Bl/6J						Placentas (E10.5) F2 Mtrr^+/+ (phenotypically normal)
		% methylation	sd	technical replicates	biological replicates			% methylation	sd	technical replicates	biological replicates
	CpG1	77.08	4.72545	3			CpG1	82.1733	4.47279	3
		75.9233	2.79704	3				69.12	3.31507	3
		73.9867	6.00253	3				73.81	1.42717	3
		78.28	3.36969	3				76.77	4.75114	3
		66.365	6.5266	3				75.2867	3.06611	3
		77.0933	8.16389	3				69.6133	6.75814	3
								65.5467	5.38819	3
								77.03	6.61635	3
	data plotted	74.7881	4.37356		6		data plotted	73.6688	5.33167		8
	CpG2	68.6067	4.82883	3			CpG2	73.0133	3.35869	3
		69.7533	1.145	3				58.93	4.82448	3
		62.91	9.3725	3				68.25	3.67636	3
		77.8233	8.06382	3				70.6567	2.68284	3
		61.0667	1.03636	3				63.2933	6.10053	3
		66.3467	2.05047	3				61.99	4.91983	3
								62.1433	4.86426	3
								69.2067	2.80072	3
	data plotted	67.7511	5.9377		6		data plotted	65.9354	4.99211		8
	CpG3	63.92	2.30918	3			CpG3	62.4333	2.04505	3
		62.6367	3.69465	3				59.3567	5.20314	3
		63.8733	9.70275	3				59.2633	3.32008	3
		73.57	10.7017	3				59.4033	3.225	3
		51.3833	6.48878	3				60.6233	4.52102	3
		65.39	2.62046	3				54.52	2.07723	3
								52.3933	4.06161	3
								63.51	1.31898	3
	data plotted	63.4622	7.11116		6		data plotted	58.9379	3.75709		8
	CpG4	59.8133	6.11825	3			CpG4	54.8567	5.78018	3
		53.8533	2.62432	3				55.32	1.94887	3
		57.7633	3.83372	3				49.7733	4.34599	3
		61.6167	12.1985	3				49.9367	6.26015	3
		44.7	7.3811	3				56.92	2.12671	3
		56.1067	7.94041	3				50.32	3.91422	3
								44.8633	1.12082	3
								58.82	4.80457	3
	data plotted	55.6422	6.01231		6		data plotted	52.6013	4.62878		8
	CpG5	51.0167	1.1607	3			CpG5	44.6667	2.99228	3
		47.5767	3.37676	3				43.6	5.43745	3
		51.1667	5.14623	3				44.7033	1.70899	3
		54.48	7.38563	3				44.2533	2.40201	3
		40.2167	6.43059	3				49.47	6.63328	3
		51.17	9.04579	3				38.3767	4.72332	3
								38.4633	3.94747	3
								52.96	0.0264575	3
	data plotted	49.2711	4.94434		6		data plotted	44.5617	4.94424		8

## Sheet: Figure 3b
Figure 3b	Bisulfite pyrosequencing
DMR E115 (Tshz3)		Adult sperm C57Bl/6J					Adult sperm F0 Mtrr^+/gt
		% methylation	sd	technical replicates	biological replicates			% methylation	sd	technical replicates	biological replicates
	CpG1	21.3233	4.21621	3			CpG1	5.05667	1.10092	3
		36.4167	0.37018	3				3.19	0.0781025	3
		24.8067	0.985207	3				3.27333	1.24621	3
		23.7567	4.86811	3				6.73333	1.01943	3
		36.3233	5.351	3				3.83333	1.22826	3
		25.8233	2.44361	3				2.97	1.76952	3
		24.6	4.77212	3				4.11667	1.06613	3
		24.44	6.692	3				4.94667	2.36984	3
	data plotted	27.1863	5.81345		8		data plotted	4.265	1.26539		8
	CpG2	21.17	6.90264	3			CpG2	4.91333	1.47507	3
		31.4567	1.13773	3				2.97	0.434856	3
		21.6533	2.40874	3				3.21667	1.10546	3
		21.62	3.18624	3				6.31667	2.3853	3
		32.8833	8.47207	3				3.60333	1.27005	3
		23.43	2.18575	3				2.90333	1.37769	3
		22.3633	1.18951	3				4.09667	1.14997	3
		23.4233	8.09039	3				5.58333	1.54079	3
	data plotted	24.75	4.668		8		data plotted	4.20042	1.27787		8
	CpG3	23.7533	8.67336	3			CpG3	6.99333	1.935	3
		35.4267	1.0289	3				4.80333	0.263122	3
		24.08	2.85144	3				4.60667	0.631295	3
		24.79	3.9299	3				8.34333	2.92507	3
		36.44	6.52821	3				5.03	2.07856	3
		28.79	4.18305	3				5.15	1.46366	3
		26.63	6.63699	3				5.47	0.21	3
		25.6433	7.52945	3				6.47333	2.14094	3
	data plotted	28.1942	5.04051		8		data plotted	5.85875	1.30165		8
	CpG4	22.4467	6.34799	3			CpG4	4.56333	0.820995	3
		34.3967	1.44196	3				3.36667	0.428991	3
		22.61	2.67185	3				2.70333	0.655006	3
		24.01	4.79488	3				6.38667	2.60041	3
		36.87	6.04583	3				3.74333	1.18327	3
		25.8	2.39627	3				2.61333	1.50334	3
		26.1167	2.45749	3				5.53333	3.21786	3
		22.7833	5.16353	3				4.32	1.79608	3
	data plotted	26.8792	5.61829		8		data plotted	4.15375	1.32822		8
	CpG5	30.07	6.67135	3			CpG5	8.88	1.03363	3
		48.08	2.43132	3				6.79333	0.785005	3
		33.0667	3.2223	3				6.39333	0.0680686	3
		32.5867	4.27674	3				9.44667	1.69099	3
		44.9933	3.64983	3				7.08667	1.7591	3
		35.0067	1.52133	3				7.24333	1.93725	3
		33.63	4.40508	3				6.80333	0.37072	3
		31.0367	4.33198	3				7.36	3.2128	3
	data plotted	36.0588	6.69154		8		data plotted	7.50083	1.07966		8
DMR E115 (Tshz3)		Embryos (E10.5) C57Bl/6J						Embryos (E10.5) F1 Mtrr^+/+ (phenotypically normal)
		% methylation	sd	technical replicates	biological replicates			% methylation	sd	technical replicates	biological replicates
	CpG1	88.7633	1.74758	3			CpG1	82.5933	1.90253	3
		85.54	5.82099	3				86.6367	4.50974	3
		85.88	2.5576	3				88.04	3.86703	3
		90.3333	1.35005	3				88.7567	2.00166	3
		88.6667	5.57918	3				89.1767	3.4598	3
	data plotted	87.8367	2.05452		5		data plotted	87.0407	2.66682		5
	CpG2	89.1433	4.13853	3			CpG2	88.5833	5.54837	3
		84.98	2.03145	3				87.4233	2.61689	3
		90.3033	6.23385	3				85.79	4.35031	3
		94.4333	4.87583	3				86.0833	7.46095	3
		88.9833	4.52516	3				90.3267	3.60736	3
	data plotted	89.5687	3.3832		5		data plotted	87.6413	1.87088		5
	CpG3	89.0567	4.48705	3			CpG3	86.1733	0.959184	3
		92.17	5.74506	3				87.38	1.15763	3
		91.03	1.50692	3				92.9033	3.43769	3
		92.18	5.64075	3				90.33	3.33477	3
		93.1533	2.21109	3				87.0533	0.962514	3
	data plotted	91.518	1.56796		5		data plotted	88.768	2.79015		5
	CpG4	84.86	2.51388	3			CpG4	85.0767	0.578734	3
		84	3.70982	3				83.37	3.29512	3
		86.4167	2.50799	3				88.3333	5.80659	3
		88.8933	5.63676	3				89.8967	3.71733	3
		92.7367	2.5759	3				89.7733	4.78425	3
	data plotted	87.3813	3.52445		5		data plotted	87.29	2.92897		5
	CpG5	98.36	1.44388	3			CpG5	93.6167	4.59755	3
		95.9367	2.68286	3				92.2233	6.1657	3
		96.65	5.80237	3				94.0867	5.20308	3
		97.9533	1.77249	3				93.87	2.79206	3
		97.1467	3.06304	3				93.2567	5.85129	3
	data plotted	97.2093	0.976477		5		data plotted	93.4107	0.732099		5
DMR E115 (Tshz3)		Placentas (E10.5) C57Bl/6J						Placentas (E10.5) F1 Mtrr^+/+ (phenotypically normal)
		% methylation	sd	technical replicates	biological replicates			% methylation	sd	technical replicates	biological replicates
	CpG1	56.14	2.37767	3			CpG1	54.7167	1.65633	3
		55.2	2.79378	3				53.28	3.36113	3
		61.0567	4.26228	3				49.2467	6.87873	3
		65.22	1.69567	3				48.55	2.94776	3
		51.6367	1.71966	3				47.11	3.50013	3
		45.6433	1.705	3				49.1	6.08195	3
		51.66	2.32269	3				50.68	0.857496	3
	data plotted	55.2224	6.48254		7		data plotted	50.3833	2.71635		7
	CpG2	53.4267	7.41984	3			CpG2	57.9233	2.21464	3
		53.8067	4.43813	3				50.1167	3.74505	3
		60.76	1.68009	3				49.94	7.54101	3
		66.2833	5.77935	3				38.5367	8.6441	3
		51.0267	2.38341	3				47.2533	3.22261	3
		47.44	7.33382	3				47.8333	2.84578	3
		54.54	5.24175	3				46.5833	2.63124	3
	data plotted	55.3262	6.28223		7		data plotted	48.3124	5.74718		7
	CpG3	63.69	3.57644	3			CpG3	62.17	1.86301	3
		58.91	8.23167	3				60.71	2.4462	3
		70.1467	3.01115	3				55.8767	4.56929	3
		68.9167	2.96824	3				56.1933	4.31236	3
		56.69	3.1514	3				62.49	3.09598	3
		56.2667	5.51126	3				54.1267	3.99953	3
		62.69	5.33872	3				53.8033	3.23997	3
	data plotted	62.4729	5.5766		7		data plotted	57.91	3.76881		7
	CpG4	61.8067	5.20658	3			CpG4	59.04	4.4886	3
		55.6667	1.86404	3				55.7033	2.21202	3
		64.2367	5.39127	3				51.5533	3.81254	3
		67.1867	0.550121	3				55.0667	4.59002	3
		54.19	3.58677	3				55.0167	5.96317	3
		50.4433	5.39189	3				51.8067	4.91117	3
		55.4433	3.10764	3				57.9667	0.934577	3
	data plotted	58.4248	6.05694		7		data plotted	55.1648	2.81392		7
	CpG5	59.0467	4.9751	3			CpG5	57.4167	8.56473	3
		59.24	2.45147	3				52.87	0.910165	3
		61.8267	5.18292	3				54.69	7.49617	3
		70.2867	3.04219	3				47.18	2.51756	3
		52.3833	4.14	3				54.22	4.69096	3
		48.97	0.469361	3				55.53	3.23506	3
		58.52	2.32265	3				58.0467	3.28247	3
	data plotted	58.6105	6.81895		7		data plotted	54.279	3.60922		7
DMR E115 (Tshz3)		Embryos (E10.5) C57Bl/6J						Embryos (E10.5) F2 Mtrr^+/+ (phenotypically normal)						Embryos (E10.5) F2 Mtrr^+/+ (severely affected)
		% methylation	sd	technical replicates	biological replicates			% methylation	sd	technical replicates	biological replicates			% methylation	sd	technical replicates	biological replicates
	CpG1	87.0367	2.04512	3			CpG1	88.15	2.34374	3			CpG1	89.8433	1.10591	3
		90.2167	2.3845	3				87.4533	2.85554	3				92.2433	1.19358	3
		88.6067	1.48826	3				86.7833	2.42813	3				89.74	1.16915	3
		90.7833	3.13736	3				87.42	3.39177	3				87.8533	0.430155	3
		90.8133	2.16059	3				87.9933	5.95006	3				88.585	1.19501	3
	data plotted	89.4913	1.63944		5		data plotted	87.56	0.540848		5		data plotted	89.653	1.66831		5
	CpG2	89.1833	0.375011	3			CpG2	95.5133	4.59855	3			CpG2	91.7867	3.05585	3
		93.41	4.6628	3				92.6933	4.13829	3				92.42	4.28263	3
		93.7067	4.00028	3				85.2667	5.55592	3				92.47	1.12907	3
		89.1333	3.73623	3				90.39	2.26802	3				93.64	6.01611	3
		89.6933	2.06069	3				89.82	5.5487	3				88.1	4.52548	3
	data plotted	91.0253	2.32503		5		data plotted	90.7367	3.79231		5		data plotted	91.6833	2.11193		5
	CpG3	91.8733	5.61004	3			CpG3	90.6433	3.90986	3			CpG3	90.3333	1.01254	3
		92.8333	2.50708	3				89.71	1.0266	3				90.2	3.4541	3
		93.3067	2.47338	3				89.1667	2.95278	3				91.3767	1.27896	3
		91.7733	2.58196	3				91.0867	2.72464	3				87.4033	2.57787	3
		90.5133	4.96852	3				90.5833	3.18605	3				88.03	0.777818	3
	data plotted	92.06	1.07952		5		data plotted	90.238	0.779475		5		data plotted	89.4687	1.67767		5
	CpG4	87.3533	2.05855	3			CpG4	85.93	0.557494	3			CpG4	84.08	5.63108	3
		85.8433	3.13857	3				85.7667	4.68211	3				86.1233	1.7822	3
		87.52	3.01	3				87.4433	1.0155	3				84.81	2.63034	3
		86.7067	1.29963	3				85.68	1.99727	3				84.9967	1.01106	3
		87.86	2.03929	3				82.5733	3.53951	3				71.13	0.410122	3
	data plotted	87.0567	0.797294		5		data plotted	85.4787	1.7768		5		data plotted	82.228	6.24703		5
	CpG5	96.2833	3.26126	3			CpG5	97.98	1.82502	3			CpG5	98.4367	2.70777	3
		96.88	4.54129	3				97.8633	1.87538	3				98.88	0.99985	3
		97.7467	3.90289	3				94.4967	1.17411	3				96.6867	3.57956	3
		97.8567	1.94921	3				97.21	1.71222	3				95.8233	4.04245	3
		96.35	1.87224	3				95.8367	4.64911	3				94.16	0.296985	3
	data plotted	97.0233	0.748194		5		data plotted	96.6773	1.48739		5		data plotted	96.7973	1.9327		5
DMR E115 (Tshz3)		Placentas (E10.5) C57Bl/6J						Placentas (E10.5) F2 Mtrr^+/+ (phenotypically normal)
		% methylation	sd	technical replicates	biological replicates			% methylation	sd	technical replicates	biological replicates
	CpG1	55.8033	2.55946	3			CpG1	47.7	4.89384	3
		50.0567	8.28406	3				50.5867	2.19012	3
		52.9367	3.53142	3				49.3333	1.6966	3
		58.4	1.89365	3				55.75	5.67194	3
		67.38	5.98681	3				47.6633	0.460145	3
		50.9533	3.67295	3				43.7133	2.70156	3
		54.77	4.00719	3				41.27	1.82855	3
								48.6633	3.81343	3
	data plotted	55.7571	5.8677		7		data plotted	48.085	4.35538		8
	CpG2	54.6833	2.71191	3			CpG2	46.47	2.03007	3
		47.4267	5.90586	3				49.1733	1.8999	3
		53.3567	3.37058	3				44.8833	1.74592	3
		54.9933	5.69677	3				51.1967	0.657673	3
		65.02	1.1407	3				49.4833	2.59107	3
		45.9367	1.87687	3				42.38	3.29582	3
		49.69	2.54053	3				39.6167	0.659571	3
								45.43	5.20016	3
	data plotted	53.0152	6.36817		7		data plotted	46.0792	3.86935		8
	CpG3	62.9967	3.03306	3			CpG3	55.6967	3.2991	3
		56.2633	2.46159	3				59.4767	1.21706	3
		61.1967	3.98354	3				57.31	1.92595	3
		65.38	1.0263	3				61.5167	4.71708	3
		71.8267	0.69515	3				59.2167	4.16194	3
		57.6233	0.445234	3				50.1967	2.45164	3
		62.2433	6.59637	3				49.24	1.02806	3
								54.8467	5.69137	3
	data plotted	62.5043	5.1635		7		data plotted	55.9375	4.39726		8
	CpG4	52.5133	1.43151	3			CpG4	45.84	3.48027	3
		44.8633	2.39252	3				48.01	1.01148	3
		51.2667	4.86878	3				44.8967	3.93337	3
		57.77	3.83149	3				52.4	3.46048	3
		60.9733	4.09554	3				41.96	4.36418	3
		47.79	1.9258	3				42.8133	1.02539	3
		51.71	1.48805	3				38.74	2.22816	3
								47.15	0.242693	3
	data plotted	52.4124	5.51006		7		data plotted	45.2263	4.17407		8
	CpG5	59.8133	4.04376	3			CpG5	51.47	3.8441	3
		57.9267	3.5521	3				53.72	1.23041	3
		61.87	0.89202	3				52.4633	1.56826	3
		64.8133	4.66129	3				58.5167	3.60245	3
		73.325	5.16895	3				51.4367	3.38565	3
		52.76	3.67392	3				51.7533	3.29317	3
		57.8867	1.89358	3				49.35	2.6959	3
								51.7833	1.44507	3
	data plotted	55.9223	6.52393		7		data plotted	52.5617	2.6951		8

## Sheet: Figure 3c
Figure 3c	Bisulfite pyrosequencing
DMR D20 (Cwc27)		Adult sperm C57Bl/6J					Adult sperm F0 Mtrr^+/gt
		% methylation	sd	technical replicates	biological replicates			% methylation	sd	technical replicates	biological replicates
	CpG1	33.345	1.393	3			CpG1	54.715	8.49036	3
		29.235	7.19128	3				45.5533	0.395516	3
		33.3	4.93055	3				60.47	4.2616	3
		30.95	2.16375	3				57.2833	1.86827	3
		26.93	15.5281	3				60.9767	7.24988	3
		29.7333	3.39206	3				61.35	6.46675	3
		29.8533	5.23164	3
	data plotted	30.4781	2.29072		7		data plotted	56.7247	6.04401		6
	CpG2	30.035	3.82545	3			CpG2	51.655	8.7883	3
		23.185	0.459619	3				44.9967	7.6757	3
		24.2033	7.48081	3				51.6	7.84056	3
		27.375	4.36285	3				43.4367	6.10145	3
		28.465	17.4726	3				53.93	7.35982	3
		19.2267	1.26571	3				55.4867	7.5078	3
		25.68	4.34694	3
	data plotted	25.4529	3.63513		7		data plotted	50.1842	4.87349		6
	CpG3	27.16	4.25678	3			CpG3	60.245	6.94816	3
		28.885	7.65797	3				44.2333	9.50296	3
		27.7533	6.135	3				58.6633	3.67359	3
		29.46	1.93747	3				51.93	3.36117	3
		23.76	10.5359	3				62.35	10.2461	3
		24.0733	1.72512	3				60.38	5.99452	3
		30.3867	3.75466	3
	data plotted	27.3541	2.57724		7		data plotted	56.3003	6.91518		6
	CpG4	16.845	0.26163	3			CpG4	41.59	6.65363	3
		17.48	1.4425	3				34.5633	9.26154	3
		22.98	4.92671	3				40.2733	10.5156	3
		22.97	2.41831	3				36.7367	7.33447	3
		17.115	3.9103	3				41.005	4.84368	3
		17.0467	1.61063	3				47.1467	6.82535	3
		16.0033	1.27033	3
	data plotted	18.6343	2.99912		7		data plotted	40.2192	4.34985		6
	CpG5	18.585	2.49609	3			CpG5	45.015	9.29957	3
		22.47	7.35391	3				38.9067	8.19138	3
		18.5967	7.93162	3				50.0133	5.64391	3
		18.655	0.558614	3				42.05	3.11716	3
		21.565	14.2765	3				45.455	3.21734	3
		19.07	1.05929	3				50.5033	5.16057	3
		17.88	1.94656	3
	data plotted	19.546	1.74389		7		data plotted	45.3239	4.49064		6
	CpG6	19.215	3.25976	3			CpG6	52.875	7.95885	3
		17.985	0.898026	3				40.8633	9.9018	3
		24.4467	4.86072	3				47.49	12.2235	3
		22.15	2.31931	3				43.5	5.95113	3
		18.6	0.98995	3				51.21	5.33158	3
		18.93	2.20878	3				54.8867	3.7099	3
		21.72	4.73805	3
	data plotted	20.4352	2.37378		7		data plotted	48.4708	5.5065		6
	CpG7	20.185	4.92853	3			CpG7	49.885	11.7593	3
		15.47	1.25865	3				40.0267	2.41372	3
		22.19	6.18518	3				46.3533	11.8353	3
		19.35	4.53963	3				41.4333	3.78863	3
		19.565	12.2825	3				50.72	10.2106	3
		17.9467	2.94014	3				56.0633	3.33782	3
		19.3167	3.33593	3
	data plotted	19.1462	2.0633		7		data plotted	47.4136	6.05496		6
	CpG8	21.695	3.14662	3			CpG8	51.79	11.2586	3
		22.76	6.94379	3				45.4867	6.92917	3
		19.7033	9.12308	3				54.8367	6.9795	3
		20.085	2.21324	3				46.45	2.59706	3
		21.5	10.7339	3				54.29	1.92333	3
		20.02	2.53154	3				59.6567	3.58832	3
		20.47	7.32939	3
	data plotted	20.8905	1.11852		7		data plotted	52.085	5.3878		6
	CpG9	26.535	4.05172	3			CpG9	51.905	10.229	3
		18.8	2.85671	3				41.7633	11.8699	3
		20.1133	9.61718	3				54.8867	8.39586	3
		22.83	4.2285	3				46.4067	1.13953	3
		21.425	9.2136	3				56.565	5.87606	3
		20.1	3.10092	3				58.6333	1.51583	3
		22.09	6.00516	3
	data plotted	21.699	2.52881		7		data plotted	51.6933	6.46054		6
	CpG10	22.46	4.48306	3			CpG10	50.245	6.82024	3
		17.5	3.8608	3				45.8	9.52867	3
		22.28	9.25134	3				57.0433	7.83413	3
		23.945	4.12243	3				46.7167	1.07156	3
		20.375	8.26608	3				62.765	5.48008	3
		20.0267	2.10937	3				59.71	1.32887	3
		21.9867	6.87099	3
	data plotted	21.2248	2.10756		7		data plotted	53.7133	7.10753		6
DMR D20 (Cwc27)		Embryos (E10.5) C57Bl/6J						Embryos (E10.5) F1 Mtrr^+/+ (phenotypically normal)
		% methylation	sd	technical replicates	biological replicates			% methylation	sd	technical replicates	biological replicates
	CpG1	83.7633	4.91286	3			CpG1	75.8533	2.72324	3
		81.24	3.9598	3				77.33	0.537401	3
		81.295	1.09602	3				79.1833	1.44196	3
								78.3	2.43245	3
								76.775	11.7733	3
	data plotted	82.0994	1.44123		3		data plotted	77.4883	1.29798		5
	CpG2	87.865	0.869741	3			CpG2	79.9433	6.44831	3
		86.26	3.57796	3
		84.215	2.26981	3				77.93	6.44456	3
								82.695	3.04763	3
								81.515	1.40714	3
	data plotted	86.1133	1.82942		3		data plotted	80.5208	2.06246		4
	CpG3	91.705	3.48604	3			CpG3	84.9967	4.79338	3
		83.895	0.0494975	3
		88.675	3.34462	3				87.7233	1.71349	3
								83.305	0.742462	3
								79.3	5.96798	3
	data plotted	88.0917	3.93754		3		data plotted	83.8312	3.52683		4
	CpG4	65.28	6.39224	3			CpG4	61.8633	2.75747	3
		69.665	0.841457	3
		67.81	1.49907	3				64.83	5.01028	3
								58.99	11.2147	3
								63.48	9.46109	3
	data plotted	67.585	2.20114		3		data plotted	62.2908	2.51262		4
	CpG5	67.225	6.44174	3			CpG5	70.29	2.55869	3
		69.635	2.18496	3
		71.67	2.91328	3				75.14	2.77649	3
								68.17	6.98621	3
								70.85	5.38815	3
	data plotted	69.51	2.22513		3		data plotted	71.1125	2.92258		4
	CpG6	73.985	3.71231	3			CpG6	75.98	2.59081	3
		80.47	1.51321	3
		82.575	2.45366	3				76.5767	11.1226	3
								77.44	12.4875	3
								65.68	6.03869	3
	data plotted	79.01	4.47724		3		data plotted	73.9192	5.52538		4
	CpG7	72.825	7.064	3			CpG7	76.5133	4.34099	3
		79.71	0.0141421	3
		80.7	1.40007	3				76.7033	8.27382	3
								79.945	6.20133	3
								76.255		1
	data plotted	77.745	4.2895		3		data plotted	77.3542	1.73697		4
	CpG8	74.935	2.36881	3			CpG8	79.53	5.04111	3
		80.12	4.07294	3
		83.04	1.58392	3				84.4833	2.36889	3
								80.715	3.25976	3
	data plotted	79.365	4.10491		3		data plotted	81.5761	2.58651		3
	CpG9	73.26	3.80423	3			CpG9	79.2667	2.82808	3
		82.01	3.50725	3
		80.905	1.56271	3				81.9167	4.69219	3
								76.4	9.1641	3
	data plotted	78.725	4.76497		3		data plotted	79.1944	2.75904		3
	CpG10	80.47	2.37588	3			CpG10	82.2133	4.3793	3
		80.605	3.24562	3
		83.215	0.629325	3				85.3133	3.37115	3
								80.27	5.14774	3
	data plotted	81.43	1.54733		3		data plotted	82.5989	2.54368		3
DMR D20 (Cwc27)		Placentas (E10.5) C57Bl/6J						Placentas (E10.5) F1 Mtrr^+/+ (phenotypically normal)
		% methylation	sd	technical replicates	biological replicates			% methylation	sd	technical replicates	biological replicates
	CpG1	75.7	4.06174	3			CpG1	78.8067	6.42511	3
		76.58	6.77569	3				61.4467	7.03061	3
		71.2433	7.62503	3				29.4	1.49907	3
		75.05	0.127279	3				78.77	1.95471	3
		78.1	5.97726	3				79.525	3.55675	3
		64.81	9.93564	3				58.4533	3.60597	3
		68.5867	12.0179	3				64.26	9.70277	3
	data plotted	72.8671	4.82761		7		data plotted	64.3802	17.8509		7
	CpG2	66.54	6.28611	3			CpG2	74.3233	8.31154	3
		77.53	4.5092	3				63.9267	7.59553	3
		65.37	3.68623	3				49.835	4.36285	3
		75.27	4.53963	3				73.73	4.16292	3
		76.9633	5.68651	3				80.015	0.685894	3
		50.9733	8.41407	3				60.34	4.59931	3
		66.0867	11.2989	3				60.4633	8.89354	3
	data plotted	68.3905	9.35917		7		data plotted	66.0905	10.4378		7
	CpG3	81.5	2.14774	3			CpG3	83.4833	0.548847	3
		83.96	2.94725	3				78.1067	5.485	3
		82.8467	3.21419	3				24.905	2.53851	3
		80.135	2.10011	3				80.6933	1.01569	3
		81.6267	3.69591	3				83.25	3.25269	3
		68.24	10.8688	3				72.12	6.27775	3
		81.68	4.70386	3				68.3233	7.8601	3
	data plotted	70.126	20.7291		7		data plotted	79.9983	5.32008		7
	CpG4	44.4633	4.48733	3			CpG4	48.8367	4.45262	3
		52.81	3.47638	3				43.0467	2.99368	3
		46.6333	4.28095	3				24.11	5.04874	3
		47.075	3.03349	3				46.64	4.40258	3
		46.4767	0.775715	3				50.82	2.60215	3
		41.1033	2.15857	3				42.7333	8.68679	3
		47.74	12.9064	3				53.9167	2.33611	3
	data plotted	46.6145	3.53277		7		data plotted	44.3005	9.76993		7
	CpG5	61.22	1.99276	3			CpG5	56.9533	6.4609	3
		60.04	3.4328	3				52.4067	6.69197	3
		52.5933	8.18697	3				31.7	5.51543	3
		51.785	6.01748	3				55.4667	4.3447	3
		52.75	1.68769	3				60.105	3.20319	3
		50.66	12.0167	3				55.5267	6.13238	3
		58.33	2.85606	3				61.8	4.75671	3
	data plotted	55.3398	4.36649		7		data plotted	53.4226	10.0732		7
	CpG6	53.32	7.56909	3			CpG6	54.6767	5.99572	3
		62.7333	10.0313	3				55.3533	7.08881	3
		62.2967	5.29809	3				27.285	3.09006	3
		52.9	8.457	3				53.2533	7.51027	3
		49.8467	0.624286	3				59.33	5.88313	3
		40.6233	7.87433	3				47.87	6.05312	3
		58.5133	4.45179	3				57.86	5.407	3
	data plotted	54.319	7.77412		7		data plotted	50.804	10.9994		7
	CpG7	50.8	8.62332	3			CpG7	55.0667	4.48527	3
		62.82	10.2063	3				55.68	5.74376	3
		62.6	9.63239	3				32.14	1.38593	3
		53.935	10.7551	3				57.7167	4.39015	3
		54.37	2.33583	3				60.09	0.268701	3
		45.24	4.93635	3				50.3933	12.4687	3
		60.64	6.03118	3				62.0067	3.15316	3
	data plotted	55.7721	6.59517		7		data plotted	53.2991	10.0532		7
	CpG8	64.4233	9.91016	3			CpG8	61.3267	5.86858	3
		69.1567	5.46026	3				62.5467	6.01858	3
		69.96	6.62596	3				26.735	1.30815	3
		59.84	5.9397	3				61.59	6.74716	3
		58.6533	2.95921	3				62.74	4.14365	3
		53.0367	3.36597	3				56.6667	9.05962	3
		68.7433	6.97012	3				70.0533	1.00818	3
	data plotted	63.4019	6.43395		7		data plotted	57.3798	14.077		7
	CpG9	65.8767	9.18574	3			CpG9	64.43	7.28163	3
		72.74	7.88923	3				64.5067	8.3	3
		64.62	4.56396	3				26.465	7.51654	3
		58.56	11.5541	3				62.3067	4.62865	3
		55.65	1.21651	3				64.85	0.692965	3
		55.3533	11.465	3				57.7133	9.56772	3
		60.63	1.41989	3				72.7233	5.05907	3
	data plotted	61.9186	6.26372		7		data plotted	58.9993	15.0193		7
	CpG10	68.9233	9.24221	3			CpG10	62.1567	5.45568	3
		72.3267	7.96524	3				61.3433	10.4908	3
		64.5233	6.46373	3				16.99	0.155563	3
		60.465	10.5712	3				62.3033	5.20233	3
		57.9433	1.68364	3				61.475	0.0636396	3
		61.5267	13.9146	3				57.6233	10.3279	3
		66.6433	6.12458	3				71.4933	4.38251	3
	data plotted	64.6217	5.05677		7		data plotted	56.1979	17.7968		7
DMR D20 (Cwc27)		Embryos (E10.5) C57Bl/6J						Embryos (E10.5) F2 Mtrr^+/+ (phenotypically normal)						Embryos (E10.5) F2 Mtrr^+/+ (severely affected)
		% methylation	sd	technical replicates	biological replicates			% methylation	sd	technical replicates	biological replicates			% methylation	sd	technical replicates	biological replicates
	CpG1	81.51	0.0141421	3			CpG1	83.9367	2.83368	3			CpG1	79.72	1.51536	3
		78.97	1.76777	3				77.7533	4.62052	3				80.53	8.20244	3
		78.8033	8.23098	3				81.965	2.62337	3				78.0033	2.73412	3
		84.465	0.431335	3				79.57	3.14616	3				73.4333	1.65234	3
								75.5467	4.91056	3
	data plotted	80.9371	2.65812		4		data plotted	79.7543	3.3212		5		data plotted	77.9217	3.17223		4
	CpG2	74.295	12.0845	3			CpG2	80.1033	7.01292	3			CpG2	80.87	4.01533	3
		80.58	3.8608	3				83.44	2.19007	3
		76.47	14.8068	3										76.3567	5.45293	3
		78.69	1.13137	3				72.16	5.7887	3				82.1933	3.13139	3
								76.7267	4.56697	3
	data plotted	77.5088	2.72245		4		data plotted	78.1075	4.82004		4		data plotted	79.8067	3.06018		3
	CpG3	83.725	5.16895	3			CpG3	86.9567	4.54851	3			CpG3	88.9533	1.36873	3
		85.765	6.55488	3				84.755	7.17713	3
		84.025	3.78302	3										86.8467	1.89373	3
		84.685	4.5467	3				88.12	2.6163	3				83.7733	6.73988	3
								87.3033	3.10548	3
	data plotted	84.55	0.903825		4		data plotted	86.7837	1.43774		4		data plotted	86.5245	2.60499		3
	CpG4	63.65	8.07516	3			CpG4	66.5767	5.60502	3			CpG4	60.82	2.01993	3
		66.21	0.353553	3				68.7633	5.52623	3
		63.7833	10.789	3				73.21	1.51321	3				63.1933	4.30874	3
		64.16	0.381838	3				59.9	7.94788	3				56.4667	4.12602	3
								59.4367	5.15199	3
	data plotted	64.4508	1.1925		4		data plotted	65.5773	5.90226		5		data plotted	60.16	3.41156		3
	CpG5	63.485	11.3632	3			CpG5	74.6667	1.89906	3			CpG5	67.32	3.99441	3
		69.905	7.16299	3				73.8567	3.93468	3
		74.41	4.00222	3										72.8067	3.28769	3
		66.805	0.657609	3				69.965	4.61741	3				63.46	9.51185	3
								68.09	8.00377	3
	data plotted	68.6513	4.64879		4		data plotted	71.6446	3.13488		4		data plotted	67.8622	4.69687		3
	CpG6	78.615	5.19724	3			CpG6	79.95	5.14889	3			CpG6	76.7833	4.76456	3
		79.475	3.57089	3				79.9633	4.91927	3
		75.665	12.8199	3										76.42	4.06	3
		71.09	3.36583	3				67.055	8.6762	3				75.2333	5.48147	3
								75.4533	7.06434	3
	data plotted	76.2113	3.78399		4		data plotted	75.6054	6.08275		4		data plotted	76.1456	0.810626		3
	CpG7	75.465	9.79343	3			CpG7	80.5633	4.93056	3			CpG7	76.2533	3.90439	3
		78.98	5.51543	3				79.5333	4.66036	3
		72.94	6.23668	3										76.96	5.33158	3
		69.445	2.92035	3				68.39	10.451	3				72.8433	7.85678	3
								76.1333	6.08375	3
	data plotted	74.2075	4.02683		4		data plotted	76.155	5.51187		4		data plotted	75.3522	2.2013		3
	CpG8	77.195	9.53887	3			CpG8	82.3733	2.96124	3			CpG8	77.6333	4.64257	3
		79.48	2.50316	3				80.2967	6.48724	3
		80.24	2.09304	3										83.23	4.25678	3
		74.46	6.01041	3				80.795	3.21734	3				77.8	4.83305	3
								76.85	6.9155	3
	data plotted	77.8438	2.60064		4		data plotted	80.0787	2.32741		4		data plotted	79.5544	3.18422		3
	CpG9	79.78	2.10718	3			CpG9	82.6433	1.555	3			CpG9	78.4633	5.63168	3
		81.825	2.8355	3				81.9	4.2043	3
		79.765	1.1243	3										85.465	1.56271	3
		71.095	10.5571	3				80.535	2.00111	3				81.9567	0.577697	3
								82.34	2.36174	3
	data plotted	78.1162	4.77979		4		data plotted	81.8546	0.93115		4		data plotted	81.9617	3.50084		3
	CpG10						CpG10	85.3	2.45237	3			CpG10	80.49	5.39506	3
		85.305	1.78898	3				83.83	6.04501	3
		81.67	3.0547	3										86.225	0.403051	3
		73.095	8.19537	3				80.645	3.33047	3				84.5933	2.95014	3
								84.995	0.106066	3
	data plotted	80.0233	6.26934		3		data plotted	83.6925	2.12812		4		data plotted	83.7695	2.95494		3
DMR D20 (Cwc27)		Placentas (E10.5) C57Bl/6J						Placentas (E10.5) F2 Mtrr^+/+ (phenotypically normal)
		% methylation	sd	technical replicates	biological replicates			% methylation	sd	technical replicates	biological replicates
	CpG1	69.4033	11.1221	3			CpG1	58.7233	4.39957	3
		55.7867	11.0492	3				57.94	10.6673	3
		60.84	4.29134	3				64.5033	3.75347	3
		41.65	7.05972	3				68.6633	9.89001	3
		70.6633	7.04887	3				65.81	15.9394	3
		61.89	19.6151	3				66.41	6.36501	3
		65.3033	3.56524	3				68.7433	3.76519	3
								61.8167	8.18441	3
	data plotted	60.791	9.87107		7		data plotted	64.0763	4.18962		8
	CpG2	67.2233	7.16175	3			CpG2	59.51	4.07313	3
		55.62	8.71368	3				64.6433	11.013	3
		51.87	14.6408	3				50.4633	9.72976	3
		27.6833	19.2293	3				54.3467	8.69525	3
		62.3	15.8695	3				55.89	16.3853	3
		64.015	3.65574	3				53.2367	11.1266	3
		54.0433	9.32057	3				55.97	13.0792	3
								55.9133	10.4602	3
	data plotted	54.6793	13.1691		7		data plotted	56.2467	4.26925		8
	CpG3	74.0833	8.52634	3			CpG3	63.3867	9.04461	3
		51.3767	15.9879	3				63.2267	2.2075	3
		56.9533	12.566	3				57.65	3.89896	3
		30.4167	31.4978	3				75.76	5.52821	3
		69.6867	3.33437	3				63.0733	10.5967	3
		74.365	7.99031	3				62.43	13.8824	3
		66.4433	9.56927	3				64.64	5.87291	3
								62.2433	22.1724	3
	data plotted	60.475	15.7971		7		data plotted	64.0512	5.16018		8
	CpG4	53.8933	5.60705	3			CpG4	50.0033	4.86849	3
		49.88	7.34562	3				40.7967	3.73543	3
		42.4267	11.9989	3				49.3833	4.12679	3
		28.5267	4.12282	3				32.5933	4.02175	3
		44.7467	10.9644	3				35.43	7.50242	3
		46.23	5.65685	3				40.2	9.9363	3
		44.54	8.2372	3				39.4033	5.38983	3
								32.1767	12.1668	3
	data plotted	44.3205	7.95252		7		data plotted	39.9983	6.82529		8
	CpG5	53.65	7.22737	3			CpG5	51.2033	6.01027	3
		35.2167	17.0478	3				52.0133	1.55049	3
		45.09	12.9196	3				50.2933	7.86944	3
		18.9967	21.6564	3				50.7033	3.40303	3
		55.5633	10.9644	3				50.6533	15.2849	3
		56.14	5.65685	3				41.88	14.4612	3
		54.8167	8.2372	3				51.9	5.2242	3
								44.43	15.6707	3
	data plotted	45.639	13.9995		7		data plotted	49.1346	3.80013		8
	CpG6	73.3633	3.2324	3			CpG6	65.62	3.78551	3
		60.92	1.18051	3				58.2367	4.97411	3
		56.8867	7.69894	3				64.0267	2.58682	3
		33.6533	9.29555	3				51.0367	2.36128	3
		57.7633	7.53876	3				48.3333	18.2784	3
		61.735	3.83959	3				60.5967	5.83653	3
		61	14.4029	3				58.9967	3.59216	3
								50.75	3.3908	3
	data plotted	57.9031	11.9826		7		data plotted	57.1996	6.45364		8
	CpG7	67.2933	10.0959	3			CpG7	59.3667	7.4387	3
		55.2233	6.03	3				63.4033	10.4037	3
		49.45	12.4506	3				54.4833	7.11379	3
		28.0767	24.9089	3				42.6233	9.31163	3
		60.0467	8.51073	3				52.9833	10.1158	3
		74.635	16.0867	3				59.0033	7.26334	3
		63.03	16.6264	3				39.12	25.3599	3
								51.79	6.94257	3
	data plotted	56.8221	15.0504		7		data plotted	52.8467	8.35473		8
	CpG8	69.3467	4.63109	3			CpG8	68.0467	9.87838	3
		52.69	14.6121	3				70.3233	8.65752	3
		58.9167	10.1842	3				62.9133	6.40828	3
		29.86	31.547	3				56.33	4.24824	3
		68.5667	7.10747	3				66.2667	1.65995	3
		59.805	6.48417	3				58.2533	11.9283	3
		54.3633	1.90212	3				62.4567	1.40692	3
								53.8067	6.99629	3
	data plotted	56.2212	13.2642		7		data plotted	62.2996	5.82711		8
	CpG9	70.3433	9.03573	3			CpG9	66.7633	4.62669	3
		52.58	15.0847	3				69.4333	7.4297	3
		59.33	9.50128	3				64.36	3.48828	3
		27.83	31.2836	3				51.4633	3.47914	3
		71.8467	2.45219	3				53.3967	12.1669	3
		60.04	8.55599	3				58.18	13.0729	3
		66.3167	5.86469	3				67.5767	8.06129	3
								50.1033	5.50778	3
	data plotted	58.3267	15.0446		7		data plotted	60.1596	7.82557		8
	CpG10	68.2867	11.0105	3			CpG10	69.7833	3.67616	3
		48.41	19.8353	3				76.6933	9.30448	3
		50.3833	13.8289	3				66.7767	5.47423	3
		30.7733	35.4926	3				69.3267	13.3378	3
		69.21	6.78861	3				72.8767	0.786405	3
		57.305	16.8504	3				62.61	11.809	3
		66.95	6.10157	3				72.6167	8.63392	3
								55.0167	16.4784	3
	data plotted	55.9026	13.9794		7		data plotted	68.2125	6.80718		8

## Sheet: Figure 3d
Figure 3d	Bisulfite pyrosequencing
DMR E52 (Dynlt1a)		Adult sperm C57Bl/6J					Adult sperm F0 Mtrr^+/gt
		% methylation	sd	technical replicates	biological replicates			% methylation	sd	technical replicates	biological replicates
	CpG1	26.8467	2.5152	3			CpG1	82.8633	5.023	3
		17.6667	4.72297	3				74.3433	5.30876	3
		13.03	3.21719	3				74.52	4.22927	3
		27.5967	11.3877	3				81.21	0.822131	3
		16.3667	0.716961	3				77.1533	5.42594	3
		21.7633	0.827909	3				77.6567	0.161658	3
		17.6833	3.72103	3				72.9967	4.68459	3
		19.82	8.51653	3				77.8267	1.44313	3
	data plotted	20.0967	5.0744		8		data plotted	77.3213	3.41531		8
	CpG2	26.1	1.91518	3			CpG2	86.9933	2.16223	3
		15.92	4.37284	3				82.5167	2.28955	3
		14.3333	1.92718	3				74.9967	4.07012	3
		30.0667	12.5829	3				84.5067	4.01231	3
		20.16	3.63074	3				82.66	2.76348	3
		20.34	1.75274	3				78.4633	2.93464	3
		20.7767	5.58262	3				82.8733	1.25723	3
		25.43	19.363	3				84.6933	5.62793	3
	data plotted	21.6408	5.29145		8		data plotted	82.2129	3.8009		8
	CpG3	27.25	3.97365	3			CpG3	79.1533	2.73105	3
		15.93	3.09414	3				78.4267	4.89757	3
		11.1867	4.61684	3				75.3	2.02267	3
		33.1	18.0255	3				82.32	2.51931	3
		17.3	2.87564	3				77.4333	3.83002	3
		22.43	4.88504	3				75.2133	4.66125	3
		22.0133	0.725971	3				74.79	1.17115	3
		23.4033	6.46516	3				77.2867	3.75649	3
	data plotted	21.5767	6.83851		8		data plotted	77.4904	2.51529		8
	CpG4	21.3067	0.510327	3			CpG4	64	3.41536	3
		12.27	5.30817	3				65.6333	0.979405	3
		12.5267	2.80172	3				63.9667	3.385	3
		21.6567	9.50063	3				67.4967	2.84138	3
		13.31	2.62397	3				62.97	1.35514	3
		14.69	5.70679	3				66.7033	4.61624	3
		15.06	6.61798	3				72.0267	10.4216	3
		13.8867	4.08192	3				68.325	3.86787	3
	data plotted	15.5883	3.76225		8		data plotted	66.3902	2.94455		8
	CpG5	19.9233	2.72658	3			CpG5	78.1867	1.98561	3
		12.8633	1.11195	3				76.7	1.91196	3
		10.43	3.09908	3				73.8733	3.85085	3
		27.1867	8.35683	3				77.56	3.06384	3
		12.9375	1.65882	3				70.9833	4.914	3
		16.3533	2.49885	3				77.1867	6.57149	3
		14.6233	2.55852	3				77.5867	5.56598	3
		13.83	7.21861	3				79.895	1.23744	3
	data plotted	16.0184	5.31175		8		data plotted	76.4965	2.79079		8
	CpG6	21.6533	3.08795	3			CpG6	73.25	0.304467	3
		10.9	2.98166	3				70.0767	3.35852	3
		8.80667	5.10363	3				64.69	2.4157	3
		23.8267	9.9901	3				72.3133	1.10799	3
		12.8325	2.63381	3				68.2367	2.49729	3
		14.8	1.70789	3				67.1967	7.07775	3
		18.06	4.44486	3				71.3333	6.83703	3
		13.1467	5.50688	3				71.615	2.60922	3
	data plotted	15.5032	5.24888		8		data plotted	69.839	2.90965		8
	CpG7	16.5467	1.82045	3			CpG7	53.08	2.30443	3
		11.6567	2.41359	3				58.9867	1.58822	3
		9.5	3.09587	3				57.0067	5.143	3
			9.09632	3				57.4267	6.88077	3
		8.525	1.80015	3				50.3433	7.34176	3
		12.55	4.7914	3				59.2533	3.81136	3
		14.52	3.49094	3				61.64	7.11401	3
		18.945	4.26385	3				56.545	1.393	3
	data plotted	13.1776	3.7482		8		data plotted	56.7852	3.59069		8
DMR E52 (Dynlt1a)		Embryos (E10.5) C57Bl/6J						Embryos (E10.5) F1 Mtrr^+/+ (phenotypically normal)
		% methylation	sd	technical replicates	biological replicates			% methylation	sd	technical replicates	biological replicates
	CpG1	60.3067	2.82224	3			CpG1	63.4833	3.01298	3
		46.46	10.3203	3				54.6633	6.60743	3
		54.1267	6.61311	3				52.1933	11.5441	3
		53.5267	1.8664	3				44.3733	8.65345	3
		69.1333	10.8721	3				65.4267	5.48522	3
	data plotted	56.7107	8.50213		5		data plotted	56.028	8.6069		5
	CpG2	62.4867	3.0354	3			CpG2	69.7833	4.84546	3
		51.2367	8.7307	3				60.5233	5.76779	3
		59.2433	5.58073	3				57.4533	7.99776	3
		60.11	4.43665	3				50.5367	7.8879	3
		71.67	8.60667	3				70.0267	4.11619	3
	data plotted	60.9493	7.33565		5		data plotted	61.6647	8.34725		5
	CpG3	61.6067	4.2822	3			CpG3	67.58	2.09602	3
		55.1467	8.89241	3				55.87	6.13509	3
		55.1267	3.41383	3				51.5467	7.59934	3
		54.0367	0.837695	3				47.0267	6.93367	3
		72.0333	7.55037	3				71.9833	4.44209	3
	data plotted	59.59	7.5731		5		data plotted	58.8013	10.6148		5
	CpG4	59.73	2.86084	3			CpG4	62.0133	4.9951	3
		54.54	11.173	3				51.3433	1.92724	3
		52.5733	2.84869	3				51.8767	8.45937	3
		57.5233	0.506393	3				46.1967	7.30849	3
		67.1133	11.5248	3				66.7733	8.58976	3
	data plotted	58.296	5.64037		5		data plotted	55.6407	8.46125		5
	CpG5	58.5567	3.19275	3			CpG5	58.3733	5.31265	3
		45.8633	9.58108	3				48.6567	4.08007	3
		47.8	1.74963	3				46.7567	10.094	3
		50.9033	5.60352	3				40.2733	5.60901	3
		62.7033	11.961	3				62.5033	7.06827	3
	data plotted	53.1653	7.19831		5		data plotted	51.3127	9.01058		5
	CpG6	53.0833	6.2816	3			CpG6	59.3267	8.63737	3
		42.1933	9.23061	3				43.6267	2.13177	3
		44.76	5.17019	3				47.89	8.3605	3
		51.6967	3.35804	3				42.6033	7.45408	3
		67.2967	6.92122	3				63.7233	11.0071	3
	data plotted	51.806	9.79354		5		data plotted	51.434	9.55009		5
	CpG7	42.9333	5.89381	3			CpG7	50.7833	1.61017	3
		44.365	10.1046	3				39.7433	0.513258	3
		43.9667	4.14619	3				40.0033	8.77881	3
		39.9733	2.82266	3				35.5933	5.65121	3
		49.39	3.80501	3				44.3267	9.96205	3
	data plotted	44.1257	3.40805		5		data plotted	42.09	5.75857		5
DMR E52 (Dynlt1a)		Placentas (E10.5) C57Bl/6J						Placentas (E10.5) F1 Mtrr^+/+ (phenotypically normal)
		% methylation	sd	technical replicates	biological replicates			% methylation	sd	technical replicates	biological replicates
	CpG1	41.05	5.35987	3			CpG1	21.62	0.353553	3
		24.285	0.304056	3				19.43	3.47897	3
		33.155	3.76888	3				21.385	0.954594	3
		35.2133	7.14119	3				21.42	2.80476	3
		12.1033	5.41225	3				11.68	6.31864	3
		12.215	6.91919	3				18.01	9.03682	3
		21.755	3.44361	3				40.39	6.18011	3
	data plotted	25.6824	11.2988		7		data plotted	21.9907	8.8325		7
	CpG2	42.75	0.551543	3			CpG2	23.335	0.714178	3
		35.65	4.36992	3				26.9167	2.68191	3
		37.185	10.9107	3				17.7867	7.22519	3
		42.7867	5.90093	3				38.8	0.0848528	3
		21.9767	4.45038	3				14.07	10.8858	3
		12.56	6.57002	3				15.59	1.72534	3
		25.35	6.18011	3				38.3133	6.18011	3
	data plotted	31.1798	11.4747		7		data plotted	24.9731	10.2808		7
	CpG3	48.745	0.417193	3			CpG3	24.9267	7.75446	3
		33.015	1.13844	3				23.7133	1.75032	3
		43.555	0.629325	3				23.08	7.43238	3
		42.7033	16.8859	3				35.155	5.81949	3
		16.5633	3.07054	3				23.645	3.18905	3
		9.92	16.5021	3				19.36	11.5966	3
		23.715	3.3729	3				52.2433	7.06482	3
	data plotted	31.1738	14.8278		7		data plotted	28.8748	11.3961		7
	CpG4	44.96	5.572	3			CpG4	19.69	4.04545	3
		29.6	4.38406	3				26.1333	5.68806	3
		26.075	1.90212	3				17.3167	6.86312	3
		39.8267	9.82433	3				41.325	8.05395	3
		15.9233	3.87986	3				28.59	3.33754	3
		9.625	9.9068	3				23.645	3.18905	3
		20.56	7.50947	3				46.3833	12.2959	3
	data plotted	26.6529	12.6485		7		data plotted	29.0469	10.8915		7
	CpG5	42.37	3.88909	3			CpG5	21.93	3.43527	3
		26.37	3.50725	3				23.26	5.40669	3
		36.06	3.37997					22.6467	6.884	3
		35.61	17.2772	3				24.875	1.06773	3
		11.93	1.59762	3				21.325	5.70635	3
		11.89	7.68888	3				13.94	4.96389	3
		22.09	10.7197	3				41.7233	15.6261	3
	data plotted	25.1521	15.17		7		data plotted	24.2429	8.46062		7
	CpG6	49.805	2.93449	3			CpG6	19.3167	3.46366	3
		27.835	10.1611	3				22.53	6.79976	3
		33.7	7.49533	3				12.6033	7.91798	3
		30.6533	5.04089	3				26.83	0.113137	3
		17.2367	8.77707	3				24.59	4.82247	3
								17.71	10.7339	3
		12.875	2.2981					33.9967	6.17322	3
	data plotted	28.6842	6.11783		6		data plotted	22.511	6.90787		7
	CpG7	34.76	6.7458	3			CpG7	17.7533	3.81634	3
		15.38	3.53553	3				15	3.63066	3
		9.14	3.26683	3				12.3967	2.69956	3
		17.0133	4.74978	3				20.335	3.99515	3
		9.52	7.76788	3				21.515	9.97728	3
		5.755	3.51332	3				14.665	14.4179	3
		7.795	0.247487	3				15.4833	7.91906	3
	data plotted	14.1948	9.93201		7		data plotted	16.7355	3.27944		7
DMR E52 (Dynlt1a)		Embryos (E10.5) C57Bl/6J						Embryos (E10.5) F2 Mtrr^+/+ (phenotypically normal)						Embryos (E10.5) F2 Mtrr^+/+ (severely affected)
		% methylation	sd	technical replicates	biological replicates			% methylation	sd	technical replicates	biological replicates			% methylation	sd	technical replicates	biological replicates
	CpG1	59.7867	10.5106	3			CpG1	61.775	5.90434	3			CpG1	62.4967	11.5839	3
		49.4	9.10955	3				77.9267	4.41906	3				66.07	4.16863	3
		45.6733	10.3073	3				71.3867	4.80568	3				46.7567	12.4953	3
		70.5867	4.3666	3				60.9467	10.6189	3				55.13	2.58285	3
		60.47	2.0448	3				47.8133	1.42609	3				71.15	7.53895	3
	data plotted	57.1833	9.87787		5		data plotted	63.9697	11.4542		5		data plotted	60.3207	9.56542		5
	CpG2	58.41	10.9352	3			CpG2	58.05	3.84666	3			CpG2	61.8667	9.21335	3
		51.4	8.37647	3				78.88	3.99546	3				69.9133	3.68134	3
		46.1233	13.4665	3				74.4267	8.82244	3				48.33	13.1585	3
		78.8067	5.3125	3				69.7267	15.2199	3				59.6267	6.97507	3
		59.88	6.16688	3				57.7833	6.31108	3				70.0633	13.2001	3
	data plotted	58.924	12.4194		5		data plotted	67.7733	9.56274		5		data plotted	61.96	8.94636		5
	CpG3	61.3767	9.13083	3			CpG3	62.84	4.78004	3			CpG3	61.5333	10.5078	3
		47.38	10.9209	3				79.44	2.48409	3				70.83	8.41977	3
		48.93	12.393	3				69.6033	6.54589	3				46.8867	9.56599	3
		75.3233	3.62577	3				71.1333	16.6749	3				58.24	6.94931	3
		56.74	1.55345	3				57.87	4.88826	3				72.97	6.35855	3
	data plotted	57.95	11.2708		5		data plotted	68.1773	8.25147		5		data plotted	62.092	10.5004		5
	CpG4	57.0633	11.3645	3			CpG4	53.235	1.77484	3			CpG4	56.7133	13.6484	3
		53.74	9.40211	3				72.3633	3.47601	3				69.6733	2.8771	3
		44.7733	13.2068	3				62.9567	6.88004	3				46.52	14.625	3
		72.37	6.99031	3				62.1633	11.0709	3				56.7867	2.25598	3
		55.2667	9.80058	3				54.3067	5.36124	3				67.2667	6.99973	3
	data plotted	56.6427	9.98406		5		data plotted	61.005	7.73633		5		data plotted	59.392	9.3189		5
	CpG5	53.5233	12.7177	3			CpG5	56.045	6.95086	3			CpG5	50.2433	14.9919	3
		42.88	8.89227	3				69.2167	2.94826	3				65.7667	1.74952	3
		47.6767	23.1735	3				57.49	10.1227	3				39.89	14.974	3
		63.04	1.85086	3				56.5967	11.9493	3				49.0267	4.12724	3
		49.4067	7.91	3				43.3233	5.11797	3				61.2533	6.41552	3
	data plotted	51.3053	7.58914		5		data plotted	56.5343	9.17236		5		data plotted	53.236	10.3209		5
	CpG6	45.0333	8.30972	3			CpG6	43.1	9.47523	3			CpG6	47.11	10.3972	3
		33.08	4.10771	3				66.7433	4.16541	3				58.2967	8.7281	3
		31.3533	6.06964	3				56.3	9.33607	3				38.8533	15.2565	3
		61.72	3.49052	3				52.9633	8.85714	3				45.4767	6.84124	3
		51.2467	4.86313	3				38.9967	8.10398	3				53.4967	7.2657	3
	data plotted	44.4867	12.7041		5		data plotted	51.6207	11.0041		5		data plotted	48.6467	7.49941		5
	CpG7	40.9733	7.83942	3			CpG7	39.74	10.1116	3			CpG7	39.4233	3.50797	3
		31.1067	8.5144	3				56.2467	4.63036	3				51.2033	2.58529	3
		31.59	6.95129	3				45.52	4.82494	3				30.0733	4.78954	3
		51.2367	3.5112	3				42.8233	12.4596	3				39.4067	1.9946	3
		36.7167	4.84068	3				39.5467	5.14021	3				42.6667	10.1476	3
	data plotted	38.3247	8.27309		5		data plotted	44.7753	6.86749		5		data plotted	40.5547	7.588		5
DMR E52 (Dynlt1a)		Placentas (E10.5) C57Bl/6J						Placentas (E10.5) F2 Mtrr^+/+ (phenotypically normal)
		% methylation	sd	technical replicates	biological replicates			% methylation	sd	technical replicates	biological replicates
	CpG1	29.825	6.49831	3			CpG1	22.56	2.31931	3
		21.005	4.26385	3				21.8833	2.81015	3
		17.4933	4.64698	3				29.155	10.2177	3
		36.68	8.358	3				19.34	3.7	3
								23.39	4.1295	3
								24.2	7.50832	3
								14.2433	6.52767	3
								13.705	4.63155	3
	data plotted	26.2508	8.67477		4		data plotted	21.0596	5.17227		8
	CpG2	20.565	2.24153	3			CpG2	21.15	4.25678	3
		20.78	3.93151	3				17.86	3.51722	3
		22.6033	1.74706	3				32.5	5.91141	3
		41.7	5.8407	3				18.86	3.38864	3
								24.675	3.68403	3
								29.8567	6.66443	3
								19.35	9.62918	3
								18.42	2.96985	3
	data plotted	26.4121	10.2329		4		data plotted	22.834	5.62049		8
	CpG3	27.05	9.75807	3			CpG3	26.235	1.6617	3
		30.21	0.933381	3				19.6567	5.08689	3
		24.7567	6.86163	3				30.09	8.48528	3
		30.495	19.7212	3				22.96	4.97937	3
								33.09	8.27315	3
								25.64	9.88237	3
								16.1967	6.74507	3
								21.46	2.57387	3
	data plotted	28.1279	2.73651		4		data plotted	24.416	5.52017		8
	CpG4	7.435	1.95869	3			CpG4	19.985	9.63786	3
		33.75	3.30926	3				19.4433	4.60424	3
		18.25	4.85346	3				22.62	7.94788	3
		34.325	4.65983	3				20	5.00758	3
								23.88	10.5218	3
								23.9467	8.65416	3
								14.3	4.12578	3
								15.315	0.784888	3
	data plotted	23.44	13.0112		4		data plotted	19.9363	3.62948		8
	CpG5	32.515	10.2743	3			CpG5	15.595	8.18123	3
		24.04	0.127279	3				17.8767	2.20039	3
		17.8767	4.51173	3				24.085	2.82136	3
		35.025	5.06996	3				16.0033	1.39715	3
								21.54	5.96798	3
								19.4867	7.80619	3
								14.4467	4.8204	3
								13.845	5.15481	3
	data plotted	27.3642	7.87998		4		data plotted	17.8598	3.61125		8
	CpG6	33.005	6.27204	3			CpG6	17.2	6.57609	3
		24.435	5.02753	3				17.4333	4.58127	3
		25.055	4.53256	3				29.565	0.148492	3
		29.64	14.8492	3				23.26	4.75507	3
								21.055	10.1611	3
								24.43	8.13381	3
								14.9967	2.90964	3
								22.085	2.94863	3
	data plotted	28.0338	4.04629		4		data plotted	21.2531	4.69195		8
	CpG7						CpG7	17.49	7.46705	3
		20.775	1.50614	3				18.4933	2.81056	3
		15.85	5.55786	3				19.88	9.22067	3
		8.01	3.4224	3				13.2033	3.0024	3
								15.595	0.968736	3
								15.29	1.58149	3
								11.22	4.33402	3
								8.975	7.27613	3
	data plotted	14.8783	6.43773				data plotted	15.0183	3.71234		8
					3

## Sheet: Figure 3e
Figure 3e	Bisulfite pyrosequencing
DMR E112 (Exoc4)		Adult sperm C57Bl/6J					Adult sperm F0 Mtrr^+/gt
		% methylation	sd	technical replicates	biological replicates			% methylation	sd	technical replicates	biological replicates
	CpG1	45.9267	5.09651	3			CpG1	17.7767	1.40998	3
		47.4767	3.89454	3				22.1767	1.32001	3
		49.1933	2.57405	3				22.3867	1.68396	3
		47.68	3.44745	3				22.6567	0.73555	3
		46.03	3.27015	3				20.655	2.72236	3
		54.9067	2.39734	3				23.4433	0.847014	3
		46.2967	3.22215	3				21.51	0.590254	3
		51.5267	10.4352	3				21.7267	2.55727	3
	data plotted	48.6296	3.15888		8		data plotted	21.5415	1.73096		8
	CpG2	62.5767	2.62214	3			CpG2	22.5567	1.32217	3
		61.1167	4.84022	3				27.22	2.19062	3
		60.6333	3.57338	3				30.04	0.797308	3
		60.1067	6.79983	3				28.7933	1.82922	3
		62.0867	1.88004	3				26.345	3.09006	3
		65.9833	4.29379	3				33.2267	1.98001	3
		58.7233	4.01268	3				27.4	2.41684	3
		59.99	7.98397	3				27.7267	2.64315	3
	data plotted	61.4021	2.21541		8		data plotted	27.9135	3.05804		8
	CpG3	64.12	7.23297	3			CpG3	30.4567	2.85745	3
		61.72	3.21389	3				34.86	2.48054	3
		63.9267	6.10759	3				33.45	1.06066	3
		61.1067	4.83555	3				35.2567	2.35003	3
		61.8767	1.10586	3				36.69	2.92742	3
		66.1833	3.66279	3				37.6833	3.15744	3
		58.9033	2.82181	3				34.5367	2.83154	3
		68.45	2.95571	3				33.93	2.68602	3
	data plotted	63.2858	3.03699		8		data plotted	34.6079	2.18161		8
	CpG4	48.97	7.45962	3			CpG4	18.48	1.5556	3
		48.0667	3.03688	3				22.2233	2.40109	3
		50.45	5.79989	3				20.16	1.47078	3
		51.8767	5.73647	3				21.2533	2.9855	3
		47.86	2.82597	3				21.785	2.53851	3
		54.27	2.05896	3				25.4733	2.15996	3
		46.15	8.23429	3				20.7833	1.275	3
								20.595	0.558614	3
	data plotted	49.6633	2.74969		7		data plotted	21.3442	2.01803		8
DMR E112 (Exoc4)		Embryos (E10.5) C57Bl/6J						Embryos (E10.5) F1 Mtrr^+/+ (phenotypically normal)
		% methylation	sd	technical replicates	biological replicates			% methylation	sd	technical replicates	biological replicates
	CpG1	85.4867	2.1274	3			CpG1	84.51	2.54423	3
		88.16	1.73424	3				85.77	0.579828	3
		84.32	4.09424	3				82.88	1.38098	3
		83.17	3.47078	3				87.145	3.41533	3
		84.2333	1.26871	3				83.6267	1.03079	3
	data plotted	85.074	1.91011		5		data plotted	84.7863	1.70193		5
	CpG2	87.3933	1.08767	3			CpG2	84.0633	2.05671	3
		85.6567	2.2268	3				85.65	2.70115	3
		79.6733	8.95089	3				83.1667	2.3539	3
		82.0867	0.547844	3				84.285	1.30815	3
		86.7667	0.832426	3				82.8267	2.79697	3
	data plotted	84.3153	3.30898		5		data plotted	83.9983	1.10441		5
	CpG3	86.0033	1.5158	3			CpG3	84.03	1.77212	3
		85.4667	2.04209	3				82.425	3.35876	3
		85.5	2.37798	3				80.33	0.141421	3
		81.3767	0.916642	3				83.76	0.0989949	3
		84.7833	1.36031	3				81.33	2.31006	3
	data plotted	84.626	1.86752		5		data plotted	82.375	1.5759		5
	CpG4	80.5467	2.14491	3			CpG4	82.19	1.60636	3
		82.01	4.47058	3				82.09	1.49907	3
		79.3933	5.73865	3
		81.705	0.0919239	3				80.72	2.70115	3
		83.6	0.706824	3				82.335	1.90212	3
	data plotted	81.451	1.58485		5		data plotted	81.8337	0.749282		4
DMR E112 (Exoc4)		Placentas (E10.5) C57Bl/6J						Placentas (E10.5) F1 Mtrr^+/+ (phenotypically normal)
		% methylation	sd	technical replicates	biological replicates			% methylation	sd	technical replicates	biological replicates
	CpG1	82.1033	4.83798	3			CpG1	75.1467	2.04358	3
		79.5867	4.98021	3				78.8167	4.46866	3
		77.5933	3.265	3				78.4467	2.08697	3
		78.06	2.18089	3				74.73	4.37542	3
		82.2867	4.58731	3				75.235	5.76292	3
		77.9533	7.38564	3				72.07	2.69171	3
		82.1033	3.59113	3				80.0767	6.55769	3
	data plotted	81.0479	3.68082		7		data plotted	76.3602	2.82848		7
	CpG2	85.2033	0.385271	3			CpG2	84.12	7.10948	3
		83.85	9.10079	3				86.11	2.31515	3
		85.51	1.21211	3				83.7633	5.93667	3
		86.1633	2.86797	3				84.38	0.995942	3
		84.1	3.64313	3				84.885	0.92631	3
		86.0067	0.70946	3				81.31	3.08261	3
		85.2033	2.21396	3				83.465	5.31037	3
	data plotted	85.1481	0.883976		7		data plotted	84.0048	1.47039		7
	CpG3	82.8433	1.73493	3			CpG3	85.5967	1.57906	3
		83.8833	3.57287	3				80.73	3.46173	3
		81.79	4.56862	3				81.1767	6.35144	3
		86.62	1.49121	3				83.8267	1.74947	3
		82.7867	6.06124	3				83.0433	2.51637	3
		83.96	2.10616	3				83.635	1.91626	3
		82.8433	2.17542	3						3
	data plotted	83.5324	1.54817		7		data plotted	82.7476	1.78014		7
	CpG4	52.9333	6.27875	3			CpG4
		53.5167	4.52332	3				48.0067	3.56895	3
								51.2733	5.75458	3
		65.3033	6.52221	3				50.925	5.90434	3
		55.16	8.53705	3				81.225	0.827315	3
		50.715	15.026	3				48.5	7.85479	3
		52.9333	9.45084	3				52.65	2.89914	3
										3
	data plotted	55.0936	5.20068		6		data plotted	50.271	1.95932		7
DMR E112 (Exoc4)		Embryos (E10.5) C57Bl/6J						Embryos (E10.5) F2 Mtrr^+/+ (phenotypically normal)						Embryos (E10.5) F2 Mtrr^+/+ (severely affected)
		% methylation	sd	technical replicates	biological replicates			% methylation	sd	technical replicates	biological replicates			% methylation	sd	technical replicates	biological replicates
	CpG1	86.44	3.37997	3			CpG1	83.1967	2.27359	3			CpG1	85.1367	3.23421	3
		85.76	0.637887	3				84.74	1.7052	3				84.2733	2.8939	3
		83.6467	3.37368	3				86.9967	0.427707	3				82.625	0.954594	3
		85.2033	2.28343	3				83.47	2.9331	3				88.5267	1.2388	3
		85.785	0.445477	3				86.7867	1.38926	3				83.3633	2.89968	3
	data plotted	85.367	1.05675		5		data plotted	85.038	1.7911		5		data plotted	84.785	2.29523		5
	CpG2	89.865	0.813173	3			CpG2	87.1367	1.5694	3			CpG2	88.84	2.30163	3
		87.97	3.39452	3				87.3267	1.55053	3				86.4133	1.04409	3
		88.3867	2.07929	3				84.4067	4.82515	3				87.105	1.08187	3
		86.3533	1.50361	3				87.8433	1.6809	3				87.2967	1.80846	3
		86.69	0.806102	3				87.4033	1.82092	3				87.4667	1.15902	3
	data plotted	87.853	1.40963		5		data plotted	86.8233	1.37555		5		data plotted	87.4243	0.88689		5
	CpG3	86.815	0.657609	3			CpG3	86.3433	3.34336	3			CpG3	84.78	0.87983	3
		88.6567	1.62426	3				84.6633	1.43117	3
		84.85	4.07408	3				79.89	4.03004	3				82.755	2.08596	3
		80.53	6.12355	3				86.3967	2.4327	3				86.05	1.3547	3
		86.38	0.509117	3				83.6733	2.78733	3				84.13	1.02781	3
	data plotted	85.4463	3.06501		5		data plotted	84.1933	2.66867		5		data plotted	84.4287	1.37144		4
	CpG4						CpG4	81.8833	1.42634	3			CpG4	84.84	0.96535	3
		83.6233	1.06566	3				84.5733	2.43365	3
		82.7333	0.975004	3				83.08	0.268701	3				82.015	4.75883	3
								86.09	2.26274	3				86.35	0.268701	3
		84.525	1.95869	3										83.9467	2.44251	3
	data plotted	83.6272	0.89584		3		data plotted	83.9067	1.82471		4		data plotted	84.2879	1.81104		4
DMR E112 (Exoc4)		Placentas (E10.5) C57Bl/6J						Placentas (E10.5) F2 Mtrr^+/+ (phenotypically normal)
		% methylation	sd	technical replicates	biological replicates			% methylation	sd	technical replicates	biological replicates
	CpG1	75.49	4.07967	3			CpG1	73.6767	1.35434	3
		75.73	1.6617	3				75.9	3.24449	3
		79.9333	3.63833	3				76.0433	3.78007	3
		72.665	10.642	3				73.1833	4.50127	3
		74.1667	7.46713	3				75.45	4.21436	3
								76.4933	1.68803	3
								75.23	4.47625	3
	data plotted	75.597	2.71456		5		data plotted	75.1395	1.24494		7
	CpG2	79.4067	1.71351	3			CpG2	76.64	2.97511	3
		77.4875	3.89616	3				81.63	0.52259	3
		81.9533	1.79879	3				78.4033	1.76755	3
		75.96	1.14551	3				79.17	3.52425	3
		77.7067	4.09645	3				76.815	0.33234	3
								76.93	0.684617	3
								79.2	2.05263	3
	data plotted	78.5028	2.28329		5		data plotted	78.3983	1.79984		7
	CpG3	80.2967	2.42624	3			CpG3	74.63	1.0263	3
		76.7125	2.39002	3				78.6567	1.17023	3
		80.0633	0.696443	3				76.9167	0.950596	3
		80.205	2.89207	3				77.38	2.50474	3
		74.5933	2.6869	3				77.455	1.29401	3
								77.1567	0.675747	3
								76.67	2.39192	3
	data plotted	78.3742	2.59601		5		data plotted	76.9807	1.21454		7
	CpG4	52.6167	3.50942	3			CpG4	56.675	1.81726	3
		58.335	2.00111	3				55.115	5.81949	3
		56.955	13.6259	3
		54.265	10.0763	3				57.68	3.21027	3
				3				51.825	8.64792	3
								49.645	5.48008	3
								53.2567	5.82462	3
	data plotted	55.5429	2.58107		4		data plotted	54.0328	3.03921		6

[truncated: 32 more sheets: Figure 3f, Figure 3g, Figure 3h, Figure 3i, Figure 3j, Figure 4a-f, Figure 5c, FIgure 6a-c, Figure 6d, Figure 6e-f, Figure 6g-h, Supp Figure 4a, Supp Figure 4b, Supp Figure 5a, Supp Figure 5b, Supp Figure 5c, Supp Figure 8a, Supp Figure 8b, Supp Figure 8c, Supp Figure 8d …]
